# Supplementary material for: Identifying proteomic risk factors for overall, aggressive, and early onset prostate cancer using Mendelian Randomisation and tumour spatial transcriptomics
Source: eBioMedicine. 2024 Jun 14;105:105168. doi: 10.1016/j.ebiom.2024.105168 (PMC11233900; doi:10.1016/j.ebiom.2024.105168)
Supplement: Supplementary Tables [file mmc1.xlsx]

## Sheet: Dictionary
S1: Description of pQTL study sources
S2: Formatted exposure data used in pQTL MR analysis
S3: pQTL MR and colocalisation results for all cancer endpoints
S4: Results for proteins identified as robust in either main analysis or drug target analyses with mapping to drug targets and highest level of therapeutic investigation

## Sheet: S1
Supplementary Methods Table 1. Details on studies reporting cis pQTL included in prostate cancer risk analyses
Author	Publication Year	PMID	Platform	Sample Size	Population	Number of Proteins Investigated (Before Quality Control)	Number of SNPs (Proteins) Included in Present Study	P-value Threshold	Imputation Reference Panel	Transformations	Adjustments	Notes	Minor Allele Frequency Cut-off for Present Study	F-statistic threshold
Zheng et al.	2020	32895551	Olink/Somalogic/xMAP	Various	European	2, 656	1,302 (1,220)	p ≤ 5 x 10-8	1000 Genome Europe	Study specific, log10 or rank-inverse normal	Study specific characteristics, including sex and sample age	Study aggregating previous protein GWAS . Individual study characteristics found in Supplementary Deatils Table 3 or original article.	0.01	≥ 10
Folkersen et al.	2020	33067605	Olink	30, 931	European	90	130 (75)	p ≤ 5 x 10-8	1000 Genome Europe (Reference 3), or Haplotype Reference Consortium	Rank-based inverse normal (log2) of NPX Value	Study specific characteristics, population structure	Study from SCALLOP Consortium meta-analysing several studies. Full QC per individual study found in Supplementary Table 8 of original article.	0.01	≥ 10
Ferkingstad et al.	2021	34857953	Somalogic	35,559	European	4, 719	2414 (1,666)	p < 1.8 × 10−9	Whole Genome Sequence of 15% of Icelanders	Ranked inverse normal	Age, sex, sample age		0.01	≥ 10
Pietzner et al.	2021	34648354	Somalogic	10,708	European	4, 775	2,105 (1,518)	p<1.004×10−11	Haplotype Reference Consortium or UK10K+1000Gphase3	Ranked-inverse normal	Age, sex, first 10 genetic principal components and test site		0.01	≥ 10

## Sheet: S2
SNP	Study Source PMID	Beta	Exposure Protein	N	Platform	UniProt ID	Pos	Chromosome	Effect Allele	Other Allele	Effect Allele Frequency	Standard Error	F-Statistic
rs73938621	34648354	0	LILRB3 ILT5 LIR3	10708	Somalogic	O75022	54758592	19	T	C	0.01	0.069	0
rs7317455	34648354	-0.002	CPB2	10708	Somalogic	Q96IY4	46633303	13	A	G	0.98	0.048	0.00173611
rs80159277	34648354	0.007	ERAP1 APPILS ARTS1 KIAA0525 UNQ584/PRO1154	10708	Somalogic	Q9NZ08	96218022	5	T	G	0.02	0.055	0.0161983
rs56411742	34648354	-0.004	SEMA5A	10708	Somalogic	Q13591	9544638	5	A	G	0.88	0.021	0.0362812
rs8074783	32895551	0.157	PYY	3200	Somalogic	P10082	42028989	17	C	A	0.641	0.6928	0.0513551
rs2190809	32895551	0.156	ZG16B	3200	Somalogic	Q96DA0	2880614	16	C	T	0.725	0.6869	0.0515777
rs7621542	32895551	0.18	CDCP1	3200	Somalogic	Q9H5V8	45206484	3	C	T	0.8	0.7903	0.0518754
rs2453868	32895551	-0.147	CA1	3200	Somalogic	P00915	86302696	8	T	C	0.582	0.6451	0.0519255
rs35729384	32895551	0.161	DYNLL2	3200	Somalogic	Q96FJ2	56178900	17	C	T	0.698	0.6819	0.0557456
rs67136035	32895551	0.132	FBLN1	3200	Somalogic	P23142	45813433	22	T		0.541	0.5507	0.0574537
rs3782735	32895551	0.154	LAG3	3200	Somalogic	P18627	6885076	12	A	G	0.607	0.6034	0.0651375
rs2052536	32895551	-0.152	SPINK5	3200	Somalogic	Q9NQ38	147504557	5	T	G	0.349	0.5924	0.065835
rs1800759	32895551	0.157	ADH4	3200	Somalogic	P08319	100065509	4	G	T	0.622	0.6044	0.0674762
rs131798	32895551	0.204	TYMP	3200	Somalogic	P19971	50971509	22	G	T	0.773	0.7793	0.0685253
rs4859589	32895551	0.133	CXCL10	3200	Somalogic	P02778	76948299	4	G	A	0.505	0.508	0.068545
rs12602950	32895551	0.187	CNP	3200	Somalogic	P09543	40123829	17	A	G	0.704	0.7137	0.0686518
rs28629977	32895551	-0.148	EPHA2	3200	Somalogic	P29317	16497272	1	C	G	0.564	0.5398	0.0751723
rs891762	32895551	-0.182	PLXNA1	3200	Somalogic	Q9UIW2	126739012	3	G	T	0.318	0.6531	0.0776575
rs4971253	32895551	0.25	FMOD	3200	Somalogic	Q06828	203321414	1	G	A	0.921	0.8827	0.0802147
rs2220253	32895551	0.148	NEGR1	3200	Somalogic	Q7Z3B1	72565460	1	T	C	0.545	0.5089	0.0845782
rs4442925	32895551	0.138	OSCAR	3200	Somalogic	Q8IYS5	54554950	19	T	C	0.455	0.4702	0.0861376
rs1035029	32895551	0.182	C5	3200	Somalogic	P01031	123742818	9	A	G	0.611	0.6153	0.0874921
rs34008669	32895551	0.158	PXDN	3200	Somalogic	Q92626	1709779	2	G	A	0.502	0.5288	0.0892753
rs473464	32895551	0.145	HSD17B14	3200	Somalogic	Q9BPX1	49334248	19	T	C	0.498	0.4761	0.0927555
rs6468316	32895551	0.141	UNC5D	3200	Somalogic	Q6UXZ4	35237788	8	T	C	0.417	0.4602	0.0938739
rs12100668	32895551	-0.194	GALNT16	3200	Somalogic	Q8N428	69793475	14	G	A	0.408	0.6302	0.0947647
rs1927820	32895551	-0.266	PCDH9	3200	Somalogic	Q9HC56	67774646	13	G	C	0.846	0.8598	0.0957124
rs998447	32895551	-0.137	LRRC4C	3200	Somalogic	Q9HCJ2	40310789	11	A	C	0.538	0.4423	0.0959417
rs878323	32895551	-0.213	SPON2	3200	Somalogic	Q9BUD6	1169813	4	T	G	0.687	0.6849	0.0967175
rs1289863	32895551	0.21	MAN1A2	3200	Somalogic	O60476	117854689	1	C	T	0.692	0.665	0.099723
rs8046884	32895551	0.15	SRL	3200	Somalogic	Q86TD4	4269558	16	C	G	0.495	0.455357	0.108512
rs941923	32895551	0.255	WARS	3200	Somalogic	P23381	100813077	14	C	T	0.766	0.7734	0.108711
rs6966166	32895551	-0.177	ADAM22	3200	Somalogic	Q9P0K1	87455155	7	T	C	0.478	0.5348	0.109538
rs655627	32895551	0.184	JAM3	3200	Somalogic	Q9BX67	134021859	11	A	G	0.566	0.5507	0.111636
rs808919	32895551	0.321	APOF	3200	Somalogic	Q13790	56647911	12	C	G	0.903	0.9284	0.119547
rs3767879	32895551	0.172	MAN1C1	3200	Somalogic	Q9NR34	26070909	1	C	T	0.465	0.494	0.121228
rs3933456	32895551	0.213	KLRB1	3200	Somalogic	Q12918	9753788	12	C	A	0.625	0.61	0.121927
rs11588551	32895551	0.178	KIAA2013	3200	Somalogic	Q8IYS2	11941936	1	T	C	0.418	0.503	0.125229
rs6056847	32895551	-0.172	RSPO4	3200	Somalogic	Q2I0M5	1028346	20	G	A	0.575	0.4732	0.13212
rs4705205	32895551	-0.212	SPINK1	3200	Somalogic	P00995	147218813	5	T	C	0.573	0.5736	0.136601
rs4984820	32895551	-0.344	GNPTG	3200	Somalogic	Q9UJJ9	1407809	16	C	T	0.923	0.9304	0.136703
rs36014035	32895551	0.147	RBP4	3200	Somalogic	P02753	95360027	10	A	C	0.643	0.3956	0.138077
rs858519	32895551	-0.214	SHBG	3200	Somalogic	P04278	7531965	17	T	C	0.474	0.5736	0.13919
rs4284061	32895551	0.171	DEFA1	3200	Somalogic	P59665	6878257	8	A	T	0.431	0.4573	0.139827
rs79495255	34648354	-0.019	ACP6 ACPL1 LPAP UNQ205/PRO231	10708	Somalogic	Q9NPH0	147141696	1	T	C	0.02	0.05	0.1444
rs10794057	32895551	-0.209	ADAM12	3200	Somalogic	O43184	127729734	10	T	C	0.398	0.5437	0.147766
rs1453873	32895551	-0.284	ADH5	3200	Somalogic	P11766	100022571	4	C	T	0.742	0.7247	0.153575
rs55945853	32895551	0.181	LGALS4	3200	Somalogic	P56470	39230046	19	G	A	0.51	0.4384	0.170457
rs1800470	32895551	0.259	TGFB1	3200	Somalogic	P01137	41858921	19	A	G	0.621	0.6183	0.175469
rs296369	32895551	0.36	SULT2A1	3200	Somalogic	Q06520	48371853	19	C	T	0.843	0.8489	0.179842
rs4871844	32895551	-0.143	TNFRSF10B	3200	Somalogic	O14763	22879734	8	T	C	0.658	0.332	0.185522
rs1552074	32895551	0.391	MANF	3200	Somalogic	P55145	51408051	3	T	C	0.859	0.8767	0.198908
rs7721375	32895551	0.273	BTNL8	3200	Somalogic	Q6UX41	180439650	5	C	T	0.507	0.6034	0.204699
rs12209477	32895551	0.168	GLO1	3200	Somalogic	Q04760	38669799	6	C	G	0.66	0.3678	0.208639
rs7009482	32895551	-0.188	CA8	3200	Somalogic	P35219	61195053	8	G	A	0.589	0.4056	0.214842
rs11155591	32895551	0.149	UST	3200	Somalogic	Q9Y2C2	149064986	6	C	T	0.685	0.3181	0.219404
rs248160	32895551	-0.312	LECT2	3200	Somalogic	O14960	135293512	5	T	C	0.67	0.6332	0.242788
rs10933394	32895551	-0.192	ALPG	3200	Somalogic	P10696	233249080	2	T	C	0.642	0.3877	0.245251
rs13027919	32895551	0.271	QPCT	3200	Somalogic	Q16769	37567636	2	C	T	0.538	0.5457	0.246621
rs12912342	32895551	0.164	NMB	3200	Somalogic	P08949	85248216	15	T	C	0.661	0.3241	0.256053
rs2289743	32895551	-0.161	TYRO3	3200	Somalogic	Q06418	41860698	15	C	G	0.691	0.3161	0.25942
rs2179795	32895551	0.154	PTPRU	3200	Somalogic	Q92729	29642318	1	G	T	0.725	0.2992	0.264922
rs35032874	32895551	0.162	DNER	3200	Somalogic	Q8NFT8	230309360	2	T	G	0.741	0.3121	0.269428
rs10218811	32895551	0.166	LRP8	3200	Somalogic	Q14114	53805882	1	A	G	0.725	0.3121	0.282897
rs2072117	32895551	-0.163	ENDOU	3200	Somalogic	P21128	48131728	12	G	A	0.711	0.3042	0.287116
rs7588201	32895551	0.163	IL1R1	3200	Somalogic	P14778	102746276	2	A	C	0.722	0.2972	0.3008
rs3814787	32895551	-0.166	TNFRSF19	3200	Somalogic	Q9NS68	24152370	13	G	C	0.714	0.2913	0.32474
rs423135	32895551	-0.313	DPEP1	3200	Somalogic	P16444	89740873	16	G	A	0.429	0.5467	0.327786
rs2834167	32895551	0.16	IL10RB	3200	Somalogic	Q08334	34640788	21	A	G	0.732	0.2684	0.355365
rs9915692	32895551	-0.279	C1QL1	3200	Somalogic	O75973	43034207	17	A	G	0.463	0.4553	0.375503
rs13866	32895551	0.154	CLEC11A	3200	Somalogic	Q9Y240	51228746	19	C	T	0.691	0.2465	0.390308
rs1061098	32895551	0.213	WISP2	3200	Somalogic	O76076	43356156	20	C	T	0.663	0.34	0.392465
rs2403274	32895551	0.177	FGFR3	3200	Somalogic	P22607	1754515	4	C	G	0.752	0.2813	0.39592
rs8081669	32895551	0.27	CD300E	3200	Somalogic	Q496F6	72614611	17	G	A	0.551	0.4274	0.399079
rs4727469	32895551	-0.297	ACHE	3200	Somalogic	P22303	100509163	7	C	T	0.524	0.4632	0.411127
rs4854760	32895551	-0.227	Transferrin	3200	Somalogic	P02787	133498741	3	A	G	0.735	0.3459	0.430676
rs10502249	32895551	0.187	UBASH3B	3200	Somalogic	Q8TF42	122504251	11	G	T	0.712	0.2803	0.445079
rs10950398	32895551	-0.272	TMEM106B	3200	Somalogic	Q9NUM4	12264871	7	A	G	0.393	0.4076	0.445317
rs351976	32895551	0.216	AZU1	3200	Somalogic	P20160	806673	19	T	C	0.709	0.3191	0.458199
rs7815429	32895551	-0.446	FGL1	3200	Somalogic	Q08830	17737357	8	T	C	0.313	0.6581	0.459289
rs2370794	32895551	-0.236	CRTAM	3200	Somalogic	O95727	122714782	11	A	G	0.668	0.3449	0.468207
rs7728609	32895551	0.246	ADAM19	3200	Somalogic	Q9H013	156935524	5	C	T	0.675	0.3579	0.47244
rs962462	32895551	0.244	POSTN	3200	Somalogic	Q15063	38089171	13	A	G	0.714	0.3429	0.506343
rs6829551	32895551	0.187	AFP	3200	Somalogic	P02771	74173715	4	T	C	0.812	0.2594	0.519689
rs11732810	32895551	0.541	HPSE	3200	Somalogic	Q9Y251	84230878	4	G	T	0.773	0.7475	0.523808
rs12792396	32895551	0.439	KIAA1549L	3200	Somalogic	Q6ZVL6	33417110	11	G	A	0.381	0.6064	0.524096
rs2569454	32895551	0.405	KLK10	3200	Somalogic	O43240	51523203	19	C	T	0.641	0.5557	0.531165
rs9471987	32895551	0.4	GNMT	3200	Somalogic	Q14749	42944140	6	A	G	0.402	0.5447	0.539269
rs4726600	32895551	-0.188	PIP	3200	Somalogic	P12273	142881540	7	G	A	0.741	0.2535	0.549996
rs17054300	32895551	0.171	ULBP3	3200	Somalogic	Q9BZM4	150370552	6	G	A	0.762	0.2296	0.554688
rs6414971	32895551	-0.511	CRHBP	3200	Somalogic	P24387	76170674	5	T	A	0.741	0.671	0.579958
rs7311982	32895551	0.5	PZP	3200	Somalogic	P20742	9314857	12	C	T	0.698	0.632743	0.624432
rs7789303	32895551	0.239	EPHB6	3200	Somalogic	O15197	142552547	7	A	G	0.725	0.2982	0.642363
rs4399146	32895551	0.269	HDGF	3200	Somalogic	P51858	156713558	1	G	A	0.717	0.334	0.648652
rs8067462	32895551	-0.3	SHMT1	3200	Somalogic	P34896	18263571	17	C	A	0.607	0.3698	0.658125
rs2695234	32895551	-0.736	SOD3	3200	Somalogic	P08294	24804238	4	G	A	0.919	0.9006	0.66787
rs7541549	32895551	0.201	BCAN	3200	Somalogic	Q96GW7	156588439	1	T	C	0.767	0.2455	0.670331
rs12549004	34648354	-0.019	CDH17	10708	Somalogic	Q12864	95232951	8	C	G	0.1	0.023	0.68242
rs588061	32895551	0.346	CRTAC1	3200	Somalogic	Q9NQ79	99642731	10	C	T	0.529	0.4185	0.683536
rs62055780	32895551	0.203	LGALS9	3200	Somalogic	O00182	25971795	17	T	C	0.753	0.2435	0.695015
rs9304936	32895551	0.599	PRSS57	3200	Somalogic	Q6UWY2	689590	19	G	C	0.715	0.7107	0.710364
rs111741722	32895551	0.265	UGT1A6	3200	Somalogic	P19224	234665983	2	A	G	0.681	0.2982	0.789726
rs893812	32895551	-0.236	PKDCC	3200	Somalogic	Q504Y2	42303114	2	C	T	0.731	0.2654	0.790719
rs2687507	32895551	-0.239	CCL4	3200	Somalogic	Q8NHW4	34433964	17	C	T	0.747	0.2664	0.804873
rs11186737	32895551	0.302	FGFBP3	3200	Somalogic	Q8TAT2	93666349	10	C	T	0.746	0.333	0.82248
rs12450199	32895551	0.369	GAA	3200	Somalogic	P10253	78076592	17	A	C	0.647	0.3917	0.887453
rs2511504	32895551	-0.381	NTM	3200	Somalogic	Q9P121	131196396	11	T	C	0.588	0.4036	0.891143
rs2771316	32895551	0.214	RNASE3	3200	Somalogic	P12724	21430474	14	C	T	0.723	0.2227	0.923394
rs3110081	32895551	0.194	PDIA3	3200	Somalogic	P30101	43995786	15	C	T	0.821	0.1909	1.03274
rs2056320	32895551	0.213	CLEC3B	6861	xMAP	P05452	45092415	3	G	A	0.763	0.209	1.03864
rs756519	32895551	0.412	PSMB1	3200	Somalogic	P20618	170850862	6	G	A	0.531	0.4006	1.05772
rs73191242	32895551	0.209	SELPLG	3200	Somalogic	Q14242	109013956	12	G	A	0.795	0.2018	1.07263
rs2890364	32895551	0.219	GDI2	3200	Somalogic	P50395	5833748	10	G	A	0.774	0.2097	1.09066
rs4789847	32895551	-0.196	LG3BP	3200	Somalogic	Q08380	77004644	17	A	G	0.829	0.1859	1.11161
rs291447	32895551	-0.631	HIBCH	3200	Somalogic	Q6NVY1	191177005	2	A	C	0.393	0.5984	1.11193
rs11103667	32895551	-0.193	OLFM1	3200	Somalogic	Q99784	137978360	9	C	T	0.815	0.1799	1.15094
rs1411262	32895551	0.31	CD274	3200	Somalogic	Q9NZQ7	5459419	9	C	T	0.736	0.2863	1.17241
rs11248941	32895551	-0.203	WFIKKN1	3200	Somalogic	Q96NZ8	658271	16	G	T	0.732	0.1859	1.19243
rs550510	32895551	0.19	CALCOCO2	3200	Somalogic	Q13137	46926615	17	G	A	0.843	0.173	1.20619
rs72679151	32895551	-0.211	LRP12	3200	Somalogic	Q9Y561	105627117	8	C	T	0.796	0.1899	1.23457
rs17646258	32895551	0.222	LSAMP	3200	Somalogic	Q13449	116038249	3	C	T	0.829	0.1968	1.27249
rs163494	32895551	0.264	C3	3200	Somalogic	P01024	6724340	19	C	T	0.805	0.2306	1.31066
rs73235147	32895551	-0.241	BOC	3200	Somalogic	Q9BWV1	112973955	3	A	T	0.833	0.2087	1.33349
rs57723662	34648354	0.021	CCL8	10708	Somalogic	P80075	32535816	17	C	G	0.18	0.018	1.36111
rs7644362	32895551	-1.001	PROK2	3200	Somalogic	Q9HC23	71829242	3	A	G	0.798	0.8221	1.48258
rs8048891	34648354	-0.021	CTRB2	10708	Somalogic	Q6GPI1	75238498	16	C	G	0.8	0.017	1.52595
rs9544399	32895551	0.278	B3GLCT	3200	Somalogic	Q6Y288	31885907	13	A	G	0.791	0.2237	1.54439
rs3760739	32895551	0.388	KLK13	3200	Somalogic	Q9UKR3	51538561	19	G	T	0.659	0.3111	1.55548
rs284663	32895551	0.744	B3GNT8	3200	Somalogic	Q7Z7M8	41932612	19	T	C	0.56	0.5934	1.57199
rs59698324	32895551	0.371	RNPEP	3200	Somalogic	Q9H4A4	201965855	1	C	T	0.725	0.2952	1.57948
rs3014860	32895551	-1.208	S100A7	3200	Somalogic	P31151	153314782	1	A	G	0.948	0.9602	1.58274
rs2238647	32895551	-0.286	CRLF1	3200	Somalogic	O75462	18710535	19	G	A	0.778	0.2266	1.59299
rs1130866	32895551	-0.686	SFTPB	3200	Somalogic	P07988	85893741	2	A	G	0.466	0.5388	1.62104
rs2826851	32895551	-0.37	NCAM2	3200	Somalogic	O15394	22835946	21	A	G	0.733	0.2753	1.8063
rs35017113	32895551	0.229	WFDC5	3200	Somalogic	Q8TCV5	43692684	20	C	T	0.843	0.169	1.83611
rs2153463	32895551	0.944	ACP6	3200	Somalogic	Q9NPH0	147124310	1	G	T	0.739	0.69469	1.84655
rs62396317	32895551	0.211	TREML1	3200	Somalogic	Q86YW5	41095817	6	A	G	0.878	0.1541	1.87482
rs4344	32895551	-0.583	ACE	3200	Somalogic	P12821	61566724	17	A	G	0.499	0.4254	1.8782
rs3789204	32895551	-0.374	TREM1	3200	Somalogic	Q9NP99	41254741	6	G	T	0.693	0.2674	1.95623
rs1050239	32895551	0.31	SMPD1	3200	Somalogic	P17405	6415463	11	G	A	0.715	0.2078	2.22552
rs138616686	32895551	0.435	NQO2	3200	Somalogic	P16083	3003970	6	A	G	0.626	0.2913	2.22996
rs6010042	32895551	-0.327	SHANK3	3200	Somalogic	Q9BYB0	51098764	22	G	A	0.748	0.2187	2.23562
rs9388953	32895551	0.353	CTGF	3200	Somalogic	P29279	132297509	6	G	A	0.789	0.2296	2.36377
rs6488561	32895551	0.27	C1RL	3200	Somalogic	Q9NZP8	7246894	12	G	A	0.695	0.175	2.38041
rs840390	32895551	0.203	C1QTNF3	3200	Somalogic	Q9BXJ4	34018623	5	G	A	0.868	0.1312	2.394
rs55947051	32895551	-0.248	XXYLT1	3200	Somalogic	Q8NBI6	194783033	3	T	C	0.841	0.16	2.4025
rs12478529	32895551	-0.354	ALPP	3200	Somalogic	P05187	233286654	2	C	T	0.778	0.2237	2.50423
rs150305246	34648354	-0.095	MBL2 COLEC1 MBL	10708	Somalogic	P11226	54454658	10	A	G	0.99	0.06	2.50694
rs9813363	32895551	0.278	RAB6B	3200	Somalogic	Q9NRW1	133604743	3	G	A	0.825	0.169	2.70593
rs10452848	32895551	-0.765	AOC1	3200	Somalogic	P19801	150523544	7	A	G	0.498	0.4602	2.76331
rs9944243	32895551	-0.221	NTRK3	3200	Somalogic	Q16288	88514162	15	T	G	0.879	0.1322	2.79461
rs7257739	34648354	-0.027	PSG5	10708	Somalogic	Q15238	43608593	19	A	T	0.24	0.016	2.84766
rs10930831	32895551	-0.365	FKBP7	3200	Somalogic	Q9Y680	179303976	2	G	C	0.768	0.2117	2.97265
rs7910135	32895551	-0.969	PNLIPRP2	3200	Somalogic	P54317	118398046	10	C	A	0.493	0.5358	3.27071
rs2969076	32895551	-0.235	CHST12	3200	Somalogic	Q9NRB3	2473747	7	A	G	0.872	0.1272	3.4132
rs9371533	32895551	0.825	LRP11	3200	Somalogic	Q86VZ4	150210681	6	A	G	0.376	0.4324	3.64029
rs877172	32895551	-0.669	OXT	3200	Somalogic	P01178	3049890	20	T	G	0.66	0.3499	3.65565
rs56243392	32895551	-0.673	OLFM2	3200	Somalogic	O95897	10061960	19	A	T	0.651	0.3519	3.65756
rs544605	32895551	-0.504	CLEC1B	3200	Somalogic	Q9P126	10146707	12	T	C	0.781	0.2594	3.77504
rs12617748	32895551	-0.219	UXS1	3200	Somalogic	Q8NBZ7	106836042	2	G	A	0.87	0.1123	3.80302
rs12897422	32895551	0.268	AP1G2	3200	Somalogic	O75843	24033027	14	G	A	0.858	0.1372	3.81559
rs2744874	32895551	-0.27	SCUBE1	3200	Somalogic	Q8IWY4	43715862	22	T	C	0.866	0.1382	3.81691
rs17090881	32895551	0.288	SERPINA11	3200	Somalogic	Q86U17	94913209	14	C	A	0.835	0.1461	3.88584
rs74753710	34648354	-0.096	LILRA3	10708	Somalogic	A6NI73	54756433	19	T	G	0.02	0.047	4.17202
rs57880964	32895551	-0.3	LEAP2	3200	Somalogic	Q969E1	132210674	5	G	C	0.838	0.1451	4.27472
rs78165052	32895551	-0.307	TXNDC15	3200	Somalogic	Q96J42	134250596	5	C	T	0.875	0.1481	4.29701
rs11055602	32895551	-0.95	CLEC4C	3200	Somalogic	Q8WTT0	7904111	12	T	G	0.567	0.45	4.45679
rs2272111	32895551	0.435	CD300A	3200	Somalogic	Q9UGN4	72469966	17	G	A	0.788	0.1978	4.83644
rs429694	32895551	-0.487	REG3G	3200	Somalogic	Q6UW15	79244586	2	A	C	0.794	0.2167	5.05057
rs62291616	32895551	-0.354	CYTL1	3200	Somalogic	Q9NRR1	5052063	4	T	C	0.814	0.1521	5.41687
rs7086891	32895551	0.619	PSAP	3200	Somalogic	P07602	73655350	10	G	A	0.709	0.2654	5.43976
rs12046369	32895551	0.244	IFNLR1	3200	Somalogic	Q8IU57	24526135	1	G	T	0.853	0.1014	5.79034
rs79259707	32895551	0.34	VWC2	3200	Somalogic	Q2TAL6	49812564	7	C	A	0.868	0.1412	5.79814
rs6671141	32895551	-0.413	PRDX6	3200	Somalogic	P30041	173446934	1	T	G	0.85	0.169	5.97209
rs7140705	32895551	-0.268	LGMN	3200	Somalogic	Q99538	93224207	14	T	G	0.913	0.1093	6.01214
rs400345	32895551	0.451	WFDC1	3200	Somalogic	Q9HC57	84328494	16	C	T	0.791	0.1819	6.14735
rs4915559	32895551	0.655	CFHR4	3200	Somalogic	Q92496	196886770	1	T	C	0.753	0.2545	6.6238
rs41273668	34648354	-0.102	ADGRF5	10708	Somalogic	Q8IZF2	46846043	6	A	T	0.03	0.038	7.20499
rs1051484	32895551	-0.453	PREP	3200	Somalogic	P48147	105726036	6	C	T	0.835	0.165	7.53752
rs62282371	32895551	0.345	SLITRK3	3200	Somalogic	O94933	164911694	3	T	G	0.887	0.1252	7.59328
rs17014913	32895551	0.433	AMY2B	3200	Somalogic	P19961	104105635	1	A	G	0.839	0.1571	7.59667
rs35351529	32895551	-0.298	THBS4	3200	Somalogic	P35443	79390222	5	T	C	0.923	0.1074	7.69882
rs75474297	32895551	-0.302	SFRP4	3200	Somalogic	Q6FHJ7	37973124	7	T	A	0.855	0.1064	8.05621
rs71558737	34648354	0.131	TREM1	10708	Somalogic	Q9NP99	41230869	6	A	G	0.98	0.046	8.11011
rs55866012	32895551	0.486	PGLYRP2	3200	Somalogic	Q96PD5	15578008	19	T	G	0.842	0.17	8.17287
rs187758116	34648354	0.163	CTRB2	10708	Somalogic	Q6GPI1	75221777	16	A	G	0.02	0.057	8.17759
rs739431	34648354	0.059	MST1	10708	Somalogic	G3XAK1	50255305	3	A	G	0.86	0.02	8.7025
rs11120218	32895551	-0.429	C4BPA	3200	Somalogic	P04003	207278451	1	G	A	0.889	0.1412	9.23092
rs72666886	32895551	0.34	IL-7	3200	Somalogic	P13232	79728782	8	C	T	0.903	0.1103	9.50182
rs2376999	32895551	0.418	TIMP2	3200	Somalogic	P16035	76890864	17	A	G	0.884	0.1352	9.55871
rs3766186	32895551	0.271	B3GALT6	3200	Somalogic	Q96L58	1162435	1	C	A	0.899	0.0875	9.59229
rs12116643	32895551	0.547	coagulation factor XIII B	3200	Somalogic	P05160	196973183	1	T	C	0.863	0.175	9.77009
rs2070074	32895551	0.321	CCL27	3200	Somalogic	Q9Y4X3	34649442	9	A	G	0.907	0.1024	9.82676
rs78553282	34648354	-0.107	ENPP7 UNQ3077/PRO9912	10708	Somalogic	Q6UWV6	77709405	17	T	C	0.05	0.034	9.90398
rs738469	32895551	0.245	APOBEC3G	3200	Somalogic	Q9HC16	39510995	22	A	G	0.903	0.0765	10.2567
rs6595887	34648354	-0.061	ISOC1	10708	Somalogic	Q96CN7	128494193	5	A	C	0.86	0.019	10.3075
rs1154458	34648354	-0.045	ADH7	10708	Somalogic	P40394	100340522	4	C	G	0.41	0.014	10.3316
rs66480562	34648354	-0.065	GAA	10708	Somalogic	P10253	77999734	17	T	C	0.14	0.02	10.5625
rs150452493	32895551	0.252	NLGN2	3200	Somalogic	Q8NFZ4	7303808	17	C	T	0.9	0.0765	10.8512
rs61778082	32895551	0.547	INPP5B	3200	Somalogic	P32019	38306356	1	T	C	0.865	0.164	11.1247
rs10409421	32895551	1.049	EBI3	3200	Somalogic	Q14213	4254752	19	A	G	0.716	0.3091	11.5174
rs36041750	34648354	0.105	LRP11	10708	Somalogic	Q86VZ4	150049595	6	T	C	0.06	0.029	13.1094
rs115929572	32895551	-0.249	GSTM3	3200	Somalogic	P21266	110246053	1	G	A	0.935	0.0686	13.175
rs4007737	34648354	-0.085	CD300C CMRF35 CMRF35A CMRF35A1 IGSF16	10708	Somalogic	Q08708	72538143	17	C	G	0.91	0.023	13.6578
rs142714741	34648354	0.178	ASAH2 HNAC1	10708	Somalogic	Q9NR71	51796098	10	A	C	0.98	0.048	13.7517
rs7270028	32895551	0.465	CST4	3200	Somalogic	P01036	23681073	20	C	A	0.896	0.1252	13.7942
rs17529509	32895551	0.401	ADH7	3200	Somalogic	P40394	100351436	4	C	A	0.927	0.1074	13.9406
rs11595697	32895551	-0.431	VWA2	3200	Somalogic	Q5GFL6	115905775	10	C	T	0.903	0.1153	13.9732
rs28645770	34648354	0.06	PLXNB2 KIAA0315	10708	Somalogic	O15031	50739989	22	T	G	0.78	0.016	14.0625
rs143981324	32895551	0.362	NCR1	3200	Somalogic	O76036	55419632	19	T	C	0.904	0.0964	14.1014
rs4283655	34648354	0.111	BST1	10708	Somalogic	Q10588	15739488	4	A	G	0.06	0.029	14.6504
rs8034057	32895551	0.344	IGDCC4	3200	Somalogic	Q8TDY8	65789430	15	G	A	0.905	0.0865	15.8156
rs111976570	32895551	-0.567	CD8A	3200	Somalogic	P01732	87014112	2	A	C	0.81	0.1421	15.9213
rs9982334	34648354	0.056	COL6A1	10708	Somalogic	P12109	47470696	21	A	G	0.49	0.014	16
rs58436763	34648354	-0.209	HP	10708	Somalogic	P00738	70716307	16	T	C	0.02	0.052	16.1542
rs35059474	Reclaimed from cis pQTL screen	-0.1156	Corticosteroid-binding globulin	3301	Somalogic	P08185	95498511	14	G	GT	0.25741	0.0285	16.4523
rs12459938	34648354	-0.142	SIGLEC5	10708	Somalogic	O15389	52118387	19	T	G	0.04	0.035	16.4604
rs758335	Reclaimed from cis pQTL screen	-0.1266	Ras-related protein Rab-26	3301	Somalogic	Q9ULW5	2011126	16	G	A	0.80537	0.0312	16.4649
rs138455208	Reclaimed from cis pQTL screen	0.5208	E3 ubiquitin-protein ligase Mdm2	3301	Somalogic	Q00987	69303704	12	G	A	0.01216	0.1283	16.4774
rs145266342	Reclaimed from cis pQTL screen	-0.1368	E3 ubiquitin-protein ligase RBBP6	3301	Somalogic	Q7Z6E9	23825581	16	T	TA	0.79908	0.0337	16.4783
rs73188832	Reclaimed from cis pQTL screen	-0.4267	Plastin-2	3394	Somalogic	P13796	46834477	13	G	A	0.01805	0.1051	16.4831
rs118173483	Reclaimed from cis pQTL screen	0.335	RNA binding protein fox-1 homolog 2	3301	Somalogic	O43251	36369306	22	T	C	0.025	0.0825	16.4885
rs11585858	Reclaimed from cis pQTL screen	0.1182	A disintegrin and metalloproteinase with thrombospondin motifs 4	3301	Somalogic	O75173	161156033	1	A	C	0.24032	0.0291	16.4987
rs141034353	Reclaimed from cis pQTL screen	0.4838	Ribonucleoside-diphosphate reductase subunit M2 B	3394	Somalogic	Q7LG56	102622673	8	C	T	0.01391	0.1191	16.5009
rs148565491	Reclaimed from cis pQTL screen	0.4302	WAP four-disulfide core domain protein 12	3301	Somalogic	Q8WWY7	43602081	20	A	G	0.01527	0.1059	16.5025
rs115522786	Reclaimed from cis pQTL screen	-0.3527	Beta-1,3-galactosyl-O-glycosyl-glycoprotein beta-1,6-N-acetylglucosaminyltransferase 4	3301	Somalogic	Q9P109	75175579	5	T	C	0.02526	0.0868	16.5109
rs57025230	Reclaimed from cis pQTL screen	-0.1317	OX-2 membrane glycoprotein	3301	Somalogic	P41217	112018741	3	T	C	0.1792	0.0324	16.5227
rs114310532	Reclaimed from cis pQTL screen	0.4228	UMP-CMP kinase	3301	Somalogic	P30085	47245681	1	T	C	0.01747	0.104	16.5274
rs2125739	Reclaimed from cis pQTL screen	-0.1163	Protein delta homolog 2	3301	Somalogic	Q6UY11	43412865	6	C	T	0.2512	0.0286	16.5359
rs183633574	Reclaimed from cis pQTL screen	0.4758	Dihydrofolate reductase	3301	Somalogic	P00374	79723593	5	A	G	0.01492	0.117	16.5378
rs210084	Reclaimed from cis pQTL screen	-0.1098	Odorant-binding protein 2a	3301	Somalogic	Q9NY56	138428957	9	C	T	0.57669	0.027	16.5378
rs56266725	Reclaimed from cis pQTL screen	-0.3701	Cartilage intermediate layer protein 1	3301	Somalogic	O75339	65414822	15	T	C	0.01921	0.091	16.5408
rs72813445	Reclaimed from cis pQTL screen	-0.1574	Dipeptidase 1	3301	Somalogic	P16444	89983231	16	A	G	0.11968	0.0387	16.542
rs10422	Reclaimed from cis pQTL screen	-0.1843	Ubiquitin-conjugating enzyme E2 B	3301	Somalogic	P63146	133291642	5	C	T	0.08482	0.0453	16.5521
rs34715511	Reclaimed from cis pQTL screen	0.225	DNA topoisomerase 1	3301	Somalogic	P11387	39459088	20	G	GC	0.05255	0.0553	16.5545
rs11077384	Reclaimed from cis pQTL screen	0.1176	Thymidine kinase, cytosolic	3301	Somalogic	P04183	76605903	17	T	C	0.77299	0.0289	16.5584
rs12129510	Reclaimed from cis pQTL screen	-0.1148	Protein turtle homolog A	3301	Somalogic	Q9P2J2	160153833	1	T	C	0.28947	0.0282	16.5724
rs146684043	Reclaimed from cis pQTL screen	-0.526	DnaJ homolog subfamily B member 1	3301	Somalogic	P25685	13978659	19	T	C	0.01074	0.1292	16.5747
rs17879486	Reclaimed from cis pQTL screen	-0.1079	Interleukin-12 receptor subunit beta-1	3301	Somalogic	P42701	18186906	19	A	G	0.31934	0.0265	16.5787
rs11443827	Reclaimed from cis pQTL screen	-0.1022	NACHT, LRR and PYD domains-containing protein 4	3301	Somalogic	Q96MN2	56891887	19	T	TC	0.47807	0.0251	16.5788
rs76976204	Reclaimed from cis pQTL screen	0.4855	NKG2D ligand 1		Somalogic	Q9BZM6	149304432	6	A	G	0.01214	0.1192	16.5892
rs78994645	Reclaimed from cis pQTL screen	0.5	Angiopoietin-related protein 3	3301	Somalogic	Q9Y5C1	63159531	1	G	A	0.01267	0.1227	16.6055
rs77854863	Reclaimed from cis pQTL screen	0.2119	Protein kish-B	3301	Somalogic	Q9NRX6	110302505	1	A	G	0.07559	0.052	16.6056
rs112500694	34648354	-0.269	CCL23	10708	Somalogic	P55773	34290003	17	A	G	0.99	0.066	16.6118
rs35158985	Reclaimed from cis pQTL screen	-0.1113	Cadherin-1	3301	Somalogic	P12830	68796746	16	G	A	0.30039	0.0273	16.6213
rs11646205	Reclaimed from cis pQTL screen	0.1003	Adhesion G-protein coupled receptor G5	3301	Somalogic	Q8IZF4	57314411	16	A	T	0.50819	0.0246	16.6239
rs80190547	Reclaimed from cis pQTL screen	-0.4889	Beta-soluble NSF attachment protein	3301	Somalogic	Q9H115	23140365	20	A	C	0.01203	0.1199	16.6265
rs185480590	Reclaimed from cis pQTL screen	-0.5734	Breast cancer anti-estrogen resistance protein 3	3301	Somalogic	O75815	94719817	1	T	C	0.00897	0.1406	16.632
rs138916852	Reclaimed from cis pQTL screen	-0.3226	Tropomyosin alpha-1 chain	3301	Somalogic	P09493	64106061	15	G	GT	0.97324	0.0791	16.6332
rs2586034	Reclaimed from cis pQTL screen	-0.2328	PERL	3301	Somalogic	P22079	55914728	17	T	C		0.0570728	16.6382
rs62192950	Reclaimed from cis pQTL screen	-0.1595	Oxytocin-neurophysin 1	3301	Somalogic	P01178	2508506	20	A	C	0.11437	0.0391	16.6406
rs531094000	Reclaimed from cis pQTL screen	0.7972	Leucine-rich repeat and immunoglobulin-like domain-containing nogo receptor-interacting protein 1	3301	Somalogic	Q96FE5	77318617	15	T	TG	0.99534	0.1954	16.6451
rs61916271	Reclaimed from cis pQTL screen	-0.1277	T-cell surface glycoprotein CD4	3301	Somalogic	P01730	6890522	12	A	G	0.21131	0.0313	16.6454
rs73073633	Reclaimed from cis pQTL screen	0.2171	cGMP-inhibited 3',5'-cyclic phosphodiesterase A	3301	Somalogic	Q14432	20322246	12	G	C	0.06105	0.0532	16.6531
rs1147707	Reclaimed from cis pQTL screen	-0.1049	Follistatin-related protein 1	3301	Somalogic	Q12841	120169248	3	T	C	0.38909	0.0257	16.6604
rs11575293	Reclaimed from cis pQTL screen	-0.4119	Aromatic-L-amino-acid decarboxylase	3301	Somalogic	P20711	50611546	7	C	T	0.01562	0.1009	16.6648
rs569411773	Reclaimed from cis pQTL screen	-0.6426	Probable inactive ribonuclease-like protein 13	3301	Somalogic	Q5GAN3	20629540	14	G	GAA	0.99296	0.1574	16.6676
rs34211915	Reclaimed from cis pQTL screen	-0.321	C-type lectin domain family 4 member K	3301	Somalogic	Q9UJ71	71797762	2	A	G	0.02618	0.0786	16.6788
rs12194933	Reclaimed from cis pQTL screen	0.1499	Superoxide dismutase [Mn], mitochondrial	3301	Somalogic	P04179	159641706	6	A	G	0.13651	0.0367	16.6829
rs17520388	Reclaimed from cis pQTL screen	0.1299	Ephrin-B2	3301	Somalogic	P52799	106702770	13	T	C	0.18881	0.0318	16.6865
rs12275048	Reclaimed from cis pQTL screen	0.163	Procalcitonin	3301	Somalogic	P01258	15182292	11	G	A	0.10814	0.0399	16.689
rs150278451	Reclaimed from cis pQTL screen	0.1369	Vesicular integral-membrane protein VIP36	3301	Somalogic	Q12907	177403630	5	A	AAAG	0.76518	0.0335	16.7
rs7863740	Reclaimed from cis pQTL screen	0.2113	Growth arrest-specific protein 1	3301	Somalogic	P54826	89614276	9	C	T	0.06334	0.0517	16.7039
rs3751474	Reclaimed from cis pQTL screen	0.1966	Interleukin-25	3301	Somalogic	Q9H293	23018858	14	C	T	0.07034	0.0481	16.7062
rs10107444	Reclaimed from cis pQTL screen	0.4071	Angiopoietin-1	3301	Somalogic	Q15389	108309239	8	T	C	0.0179	0.0996	16.7064
rs115592323	Reclaimed from cis pQTL screen	0.6039	Protein MENT	3301	Somalogic	Q9BUN1	151182740	1	C	T	0.00891	0.1477	16.7174
rs188287924	Reclaimed from cis pQTL screen	-0.5116	Tumor protein 63	3301	Somalogic	Q9H3D4	190013920	3	C	A	0.0121	0.1251	16.7242
rs73587651	Reclaimed from cis pQTL screen	0.1579	Junctional adhesion molecule C	3301	Somalogic	Q9BX67	133377267	11	T	C	0.11497	0.0386	16.7336
rs79427903	Reclaimed from cis pQTL screen	-0.2074	Mitochondrial peptide methionine sulfoxide reductase	3301	Somalogic	Q9UJ68	9137692	8	C	G	0.06653	0.0507	16.7341
rs57168578	Reclaimed from cis pQTL screen	-0.2111	14-3-3 protein epsilon	3301	Somalogic	P62258	920952	17	T	C	0.06279	0.0516	16.737
rs164498	Reclaimed from cis pQTL screen	0.1056	Glucosamine-6-phosphate isomerase 1	3301	Somalogic	P46926	141395038	5	C	T	0.58801	0.0258	16.7528
rs75779749	Reclaimed from cis pQTL screen	-0.3341	Signal transducer and activator of transcription 1-alpha/beta	3301	Somalogic	P42224	191983118	2	A	T	0.02794	0.0816	16.7638
rs201539814	Reclaimed from cis pQTL screen	0.3812	NAD-dependent protein deacetylase sirtuin-2	3301	Somalogic	Q8IXJ6	39745431	19	CCTT	C	0.02228	0.0931	16.7651
rs148247887	Reclaimed from cis pQTL screen	-0.4193	6-pyruvoyl tetrahydrobiopterin synthase	3301	Somalogic	Q03393	112326476	11	G	A	0.01718	0.1024	16.7668
rs3814258	Reclaimed from cis pQTL screen	-0.2313	Coagulation Factor X		Somalogic	P00742	113915485	13	A	G		0.0564835	16.769
rs75347095	Reclaimed from cis pQTL screen	0.1851	Cytotoxic and regulatory T-cell molecule	3301	Somalogic	O95727	122795781	11	T	C	0.09885	0.0452	16.7701
rs4982485	Reclaimed from cis pQTL screen	0.1028	Epididymal secretory protein E3-beta	3301	Somalogic	P56851	22152087	14	G	C	0.45304	0.0251	16.7741
rs115708325	Reclaimed from cis pQTL screen	0.6708	Bone sialoprotein 2	3301	Somalogic	P21815	88324144	4	A	G	0.00601	0.1637	16.7915
rs55988896	Reclaimed from cis pQTL screen	-0.1525	Fibulin-1	3301	Somalogic	P23142	45836621	22	T	C	0.13459	0.0372	16.8056
rs142789383	Reclaimed from cis pQTL screen	0.5846	Amyloid beta A4 precursor protein-binding family B member 1	3301	Somalogic	O00213	5417028	11	C	G	0.00949	0.1426	16.8065
rs79814779	Reclaimed from cis pQTL screen	-0.6037	Protein FAM107A	3301	Somalogic	O95990	58116029	3	C	T	0.00813	0.1472	16.82
rs79677354	Reclaimed from cis pQTL screen	-0.338	Tumor necrosis factor receptor superfamily member 10B	3301	Somalogic	O14763	22227141	8	T	C	0.02308	0.0824	16.8259
rs142640832	Reclaimed from cis pQTL screen	0.1448	Putative pregnancy-specific beta-1-glycoprotein 7		Somalogic	Q13046	43358718	19	A	G	0.14761	0.0353	16.8263
rs2188211	Reclaimed from cis pQTL screen	-0.1444	Lipocalin-1	3301	Somalogic	P31025	138404746	9	A	C	0.15114	0.0352	16.8286
rs147778149	Reclaimed from cis pQTL screen	-0.5641	Interleukin-22 receptor subunit alpha-1	3301	Somalogic	Q8N6P7	23869815	1	A	G	0.01047	0.1375	16.8309
rs7948779	Reclaimed from cis pQTL screen	0.1067	Receptor-type tyrosine-protein phosphatase eta	3301	Somalogic	Q12913	48585383	11	G	T	0.5886	0.026	16.8416
rs147919415	Reclaimed from cis pQTL screen	-0.349	Vesicle-associated membrane protein 8		Somalogic	Q9BV40	86113638	2	T	C	0.02305	0.085	16.8583
rs186125339	Reclaimed from cis pQTL screen	-0.4886	Golgi membrane protein 1	3301	Somalogic	Q8NBJ4	89091473	9	C	T	0.01153	0.119	16.8583
rs4574172	Reclaimed from cis pQTL screen	0.1802	JAG1	3301	Somalogic	P78504	10372461	20	A	G		0.0438763	16.8675
rs2564471	Reclaimed from cis pQTL screen	-0.1031	Gastrin-releasing peptide	3301	Somalogic	P07492	57361354	18	A	C	0.50723	0.0251	16.8721
rs74377329	Reclaimed from cis pQTL screen	-0.2711	Olfactomedin-like protein 3	3301	Somalogic	Q9NRN5	114684017	1	G	A	0.03874	0.066	16.8722
rs11577297	Reclaimed from cis pQTL screen	0.1257	Thrombospondin-3		Somalogic	P49746	154766100	1	T	C	0.78654	0.0306	16.8744
rs80124539	Reclaimed from cis pQTL screen	-0.3501	Interferon regulatory factor 2	3301	Somalogic	P14316	184817855	4	C	T	0.02179	0.0852	16.8852
rs941601	Reclaimed from cis pQTL screen	-0.15	Ubiquitin thioesterase OTUB2	3301	Somalogic	Q96DC9	94771541	14	T	C	0.12924	0.0365	16.8887
rs2179463	Reclaimed from cis pQTL screen	-0.1854	TGM3		Somalogic	Q08188	2349310	20	G	T		0.0451095	16.8921
rs36500	Reclaimed from cis pQTL screen	0.1677	Prostate-specific antigen	3301	Somalogic	P07288	51969741	19	G	A	0.09992	0.0408	16.8945
rs149222566	Reclaimed from cis pQTL screen	0.3609	Kallikrein-4		Somalogic	Q9Y5K2	51141334	19	A	G	0.0266	0.0878	16.896
rs550918863	Reclaimed from cis pQTL screen	0.7132	Activin receptor type-1B	3301	Somalogic	P36896	52832647	12	C	T	0.00689	0.1735	16.8975
rs3816689	Reclaimed from cis pQTL screen	-0.146	Complement component 1 Q subcomponent-binding protein, mitochondrial	3301	Somalogic	Q07021	4383790	17	T	C	0.1433	0.0355	16.9141
rs13135418	Reclaimed from cis pQTL screen	-0.1127	Follistatin-related protein 5	3301	Somalogic	Q8N475	163041465	4	T	C	0.29724	0.0274	16.9179
rs739307	Reclaimed from cis pQTL screen	-0.3073	Signal peptide, CUB and EGF-like domain-containing protein 1	3301	Somalogic	Q8IWY4	43684532	22	A	G	0.03112	0.0747	16.9233
rs7138740	Reclaimed from cis pQTL screen	0.1148	Gamma-enolase	3301	Somalogic	P09104	6983764	12	A	T	0.30567	0.0279	16.9307
rs35470485	Reclaimed from cis pQTL screen	0.1679	Interferon alpha-5	3301	Somalogic	P01569	20948311	9	G	A	0.10374	0.0408	16.9348
rs569514352	Reclaimed from cis pQTL screen	0.4667	Forkhead box protein C2	3301	Somalogic	Q99958	86615468	16	G	A	0.01315	0.1134	16.9375
rs570491110	Reclaimed from cis pQTL screen	-0.5191	Fibroblast growth factor 9	3301	Somalogic	P31371	23012334	13	A	G	0.01058	0.1261	16.9462
rs12060680	Reclaimed from cis pQTL screen	0.3175	RNA-binding protein 40	3301	Somalogic	Q96LT9	104691288	1	A	C	0.02632	0.0771	16.9582
rs220130	Reclaimed from cis pQTL screen	-0.1318	Trefoil factor 2	3301	Somalogic	Q03403	43531808	21	C	A	0.21426	0.032	16.9641
rs4433936	Reclaimed from cis pQTL screen	-0.1417	Growth arrest and DNA damage-inducible proteins-interacting protein 1	3301	Somalogic	Q8TAE8	13522170	19	T	C	0.19387	0.0344	16.9677
rs563550012	Reclaimed from cis pQTL screen	0.5491	Cytochrome c oxidase subunit 8A, mitochondrial	3301	Somalogic	P10176	63443906	11	C	G	0.0107	0.1333	16.9685
rs557100331	Reclaimed from cis pQTL screen	0.7812	Neurexin-2-beta	3301	Somalogic	P58401	64544755	11	A	G	0.00517	0.1896	16.9765
rs147910794	Reclaimed from cis pQTL screen	-0.417	Prostate and testis expressed protein 1	3301	Somalogic	Q8WXA2	125177384	11	A	G	0.01817	0.1012	16.979
rs115470510	Reclaimed from cis pQTL screen	-0.354	Protein G6b	3301	Somalogic	O95866	31618511	6	A	G	0.02108	0.0859	16.9832
rs200498741	Reclaimed from cis pQTL screen	-0.2106	Leucine-rich repeat neuronal protein 1	3301	Somalogic	Q6UXK5	3335692	3	C	A	0.08808	0.0511	16.9854
rs72966926	Reclaimed from cis pQTL screen	-0.1562	Gastrin-releasing peptide	3301	Somalogic	P07492	57328396	18	A	G	0.12196	0.0379	16.9857
rs551644268	Reclaimed from cis pQTL screen	0.1323	Retinoic acid receptor responder protein 3	3301	Somalogic	Q9UL19	64115521	11	CAAA	C	0.22242	0.0321	16.9867
rs570723075	Reclaimed from cis pQTL screen	-0.6558	Protein SPACA7	3301	Somalogic	Q96KW9	113655964	13	A	C	0.00769	0.1591	16.9904
rs200251926	Reclaimed from cis pQTL screen	-0.3751	Histone H1x	3301	Somalogic	Q92522	128809911	3	A	ACC	0.02088	0.091	16.9907
rs4883289	Reclaimed from cis pQTL screen	-0.1875	PTP-1C	3301	Somalogic	P29350	7719031	12	T	C		0.0454656	17.0074
rs6774053	Reclaimed from cis pQTL screen	-0.1031	Mucin-4		Somalogic	Q99102	195850815	3	C	T	0.4198	0.025	17.0074
rs4098345	Reclaimed from cis pQTL screen	0.5308	Lymphotactin		Somalogic	P47992	168549062	1	C	T	0.01147	0.1287	17.01
rs3813210	Reclaimed from cis pQTL screen	-0.2512	Tumor necrosis factor receptor superfamily member 18	3301	Somalogic	Q9Y5U5	1268159	1	T	C	0.04768	0.0609	17.0139
rs10408816	Reclaimed from cis pQTL screen	-0.1023	IgLON family member 5	3301	Somalogic	A6NGN9	51829034	19	A	G	0.5479	0.0248	17.0156
rs7983623	Reclaimed from cis pQTL screen	0.151	Ephrin-B2	3301	Somalogic	P52799	107307723	13	A	C	0.14158	0.0366	17.0213
rs112370976	Reclaimed from cis pQTL screen	0.3437	NKG2D ligand 1		Somalogic	Q9BZM6	150603406	6	T	C	0.02248	0.0833	17.0243
rs4883797	Reclaimed from cis pQTL screen	-0.1102	Protocadherin-9	3301	Somalogic	Q9HC56	67723553	13	G	A	0.69203	0.0267	17.0349
rs117599989	Reclaimed from cis pQTL screen	-0.3893	Glioma pathogenesis-related protein 1	3301	Somalogic	P48060	75754685	12	G	A	0.0203	0.0943	17.043
rs62092397	Reclaimed from cis pQTL screen	-0.1148	Dynactin-associated protein	3301	Somalogic	Q8N1N2	52720948	18	G	T	0.29146	0.0278	17.0527
rs182971504	Reclaimed from cis pQTL screen	-0.4902	Lymphocyte activation gene 3 protein	3301	Somalogic	P18627	7155453	12	A	G	0.01391	0.1187	17.0547
rs112178928	Reclaimed from cis pQTL screen	-0.1805	NADPH--cytochrome P450 reductase	3301	Somalogic	P16435	75590681	7	T	C	0.08962	0.0437	17.0605
rs111543765	Reclaimed from cis pQTL screen	0.4711	Tyrosine-protein phosphatase non-receptor type 2	3301	Somalogic	P17706	11974535	18	G	A	0.01211	0.114	17.0772
rs141373491	Reclaimed from cis pQTL screen	0.4601	Amyloid beta A4 precursor protein-binding family B member 2	3301	Somalogic	Q92870	41675955	4	T	C	0.01431	0.1113	17.0889
rs565114288	Reclaimed from cis pQTL screen	0.6694	Interferon beta	3301	Somalogic	P01574	20727445	9	C	T	0.00762	0.1619	17.0953
rs148148405	Reclaimed from cis pQTL screen	-0.5925	UMP-CMP kinase	3301	Somalogic	P30085	47112921	1	C	T	0.00949	0.1433	17.0956
rs871800	Reclaimed from cis pQTL screen	-0.1042	E3 ubiquitin-protein ligase CBL	3301	Somalogic	P22681	119485081	11	G	C	0.58054	0.0252	17.0976
rs6009945	Reclaimed from cis pQTL screen	0.195	Arylsulfatase A		Somalogic	P15289	51089213	22	A	C		0.0471356	17.1148
rs10817369	Reclaimed from cis pQTL screen	0.2981	Cathepsin V		Somalogic	O60911	100050531	9	G	A		0.072057	17.1148
rs4682478	Reclaimed from cis pQTL screen	0.2312	BOC		Somalogic	Q9BWV1	112966721	3	C	T		0.0558589	17.1313
rs9772556	Reclaimed from cis pQTL screen	-0.1209	BAG family molecular chaperone regulator 4	3301	Somalogic	O95429	37174833	8	T	A	0.35395	0.0292	17.143
rs143874026	Reclaimed from cis pQTL screen	0.6684	Wnt inhibitory factor 1	3301	Somalogic	Q9Y5W5	66203384	12	A	G	0.00787	0.1614	17.1501
rs143141600	Reclaimed from cis pQTL screen	0.4378	Ski-like protein	3301	Somalogic	P12757	169514077	3	A	G	0.01604	0.1057	17.1554
rs33064	Reclaimed from cis pQTL screen	0.2009	Semaphorin-6A	3301	Somalogic	Q9H2E6	115771509	5	G	A		0.0485031	17.1562
rs113111921	Reclaimed from cis pQTL screen	0.1545	Paired immunoglobulin-like type 2 receptor alpha	3301	Somalogic	Q9UKJ1	100636461	7	A	C	0.15228	0.0373	17.1569
rs8068390	Reclaimed from cis pQTL screen	0.1222	C-type lectin domain family 10 member A	3301	Somalogic	Q8IUN9	6058424	17	A	G	0.76094	0.0295	17.1593
rs3859454	Reclaimed from cis pQTL screen	-0.4438	Kallikrein-4		Somalogic	Q9Y5K2	52401669	19	C	T	0.0143	0.1071	17.171
rs139493279	Reclaimed from cis pQTL screen	0.6664	Nuclear envelope phosphatase-regulatory subunit 1		Somalogic	Q8N9A8	49688603	16	T	C	0.00721	0.1608	17.175
rs6001687	Reclaimed from cis pQTL screen	-0.3928	Chromobox protein homolog 7	3301	Somalogic	O95931	40213280	22	C	A	0.01784	0.0947	17.2045
rs56004131	Reclaimed from cis pQTL screen	0.1037	Phosphatidylinositol transfer protein alpha isoform		Somalogic	Q00169	1432449	17	AGAGAGAG	A	0.50334	0.025	17.2059
rs11042759	Reclaimed from cis pQTL screen	0.1311	Protein MRVI1	3301	Somalogic	Q9Y6F6	10393873	11	G	A	0.19749	0.0316	17.212
rs10837377	Reclaimed from cis pQTL screen	-0.1025	Leucine-rich repeat-containing protein 4C	3301	Somalogic	Q9HCJ2	40305276	11	T	C	0.55345	0.0247	17.2208
rs73108009	Reclaimed from cis pQTL screen	0.1631	Beta-defensin 119	3301	Somalogic	Q8N690	29978212	20	C	G	0.11051	0.0393	17.2236
rs72778025	Reclaimed from cis pQTL screen	-0.1208	Thyroid peroxidase	3301	Somalogic	P07202	1589901	2	A	G	0.24459	0.0291	17.2325
rs181624578	Reclaimed from cis pQTL screen	-0.7751	Gap junction delta-2 protein	3301	Somalogic	Q9UKL4	35639514	15	T	G	0.00541	0.1867	17.2356
rs5995308	Reclaimed from cis pQTL screen	0.1421	Cytokine receptor common subunit beta	3301	Somalogic	P32927	36941780	22	G	T	0.1663	0.0342	17.2638
rs12609268	Reclaimed from cis pQTL screen	0.1579	Megakaryocyte-associated tyrosine-protein kinase	3394	Somalogic	P42679	2939396	19	C	T	0.12042	0.038	17.2662
rs138702207	Reclaimed from cis pQTL screen	-0.3101	Homeodomain-interacting protein kinase 3	3301	Somalogic	Q9H422	33611231	11	T	C	0.03935	0.0746	17.2793
rs56107447	Reclaimed from cis pQTL screen	-0.1983	Twinfilin-1	3301	Somalogic	Q12792	43279465	12	G	A	0.07852	0.0477	17.2826
rs138924701	Reclaimed from cis pQTL screen	0.6174	Tyrosine-protein kinase ABL1		Somalogic	P00519	134497111	9	G	A	0.00791	0.1485	17.2854
rs11000435	Reclaimed from cis pQTL screen	-0.2607	Group XIIB secretory phospholipase A2-like protein	3301	Somalogic	Q9BX93	74638979	10	T	C	0.04194	0.0627	17.2881
rs116164461	Reclaimed from cis pQTL screen	-0.2237	Interleukin-36 gamma	3301	Somalogic	Q9NZH8	113715238	2	T	C	0.05688	0.0538	17.2889
rs6702891	Reclaimed from cis pQTL screen	-0.2491	Protein S100-A2	3301	Somalogic	P29034	153540186	1	A	C	0.04651	0.0599	17.2939
rs55980135	Reclaimed from cis pQTL screen	-0.1547	Nuclear receptor subfamily 4 group A member 1	3301	Somalogic	P22736	52870862	12	T	TTATC	0.17772	0.0372	17.294
rs4916545	Reclaimed from cis pQTL screen	0.1048	Transferrin receptor protein 1	3301	Somalogic	P02786	195915440	3	C	T	0.6012	0.0252	17.295
rs78213340	32895551	0.314	NPNT	3200	Somalogic	Q6UXI9	106819613	4	T	C	0.93	0.0755	17.2968
rs147989371	Reclaimed from cis pQTL screen	-0.3781	UPF0454 protein C12orf49	3301	Somalogic	Q9H741	117441105	12	G	C	0.02336	0.0909	17.3016
rs62405930	Reclaimed from cis pQTL screen	0.5013	Interleukin-17A	3301	Somalogic	Q16552	52537246	6	A	G	0.01248	0.1205	17.307
rs117919442	Reclaimed from cis pQTL screen	0.2505	Calcineurin B homologous protein 1	3301	Somalogic	Q99653	41549682	15	C	T	0.0523	0.0602	17.315
rs118112432	Reclaimed from cis pQTL screen	-0.2314	Dickkopf-related protein 4	3301	Somalogic	Q9UBT3	41873421	8	T	G	0.05257	0.0556	17.3212
rs72695383	Reclaimed from cis pQTL screen	-0.1361	S-methyl-5'-thioadenosine phosphorylase	3301	Somalogic	Q13126	22369400	9	G	A	0.17306	0.0327	17.3229
rs35412563	Reclaimed from cis pQTL screen	0.2487	Testis-specific serine/threonine-protein kinase 2		Somalogic	Q96PF2	19162357	22	A	G	0.0507	0.0597	17.3541
rs78943701	Reclaimed from cis pQTL screen	-0.4277	DnaJ homolog subfamily B member 12	3301	Somalogic	Q9NXW2	73736674	10	A	G	0.01536	0.1026	17.3774
rs115395524	Reclaimed from cis pQTL screen	0.5466	Uncharacterized protein KIAA0040		Somalogic	J3QR46	175853122	1	T	C	0.00922	0.131	17.4099
rs2073621	Reclaimed from cis pQTL screen	0.1801	NID2	3301	Somalogic	Q14112	52500241	14	A	G		0.0431584	17.4139
rs113809287	Reclaimed from cis pQTL screen	-0.3031	Adenylosuccinate synthetase isozyme 1	3301	Somalogic	Q8N142	104544125	14	T	A	0.03656	0.0726	17.43
rs117235469	Reclaimed from cis pQTL screen	0.4217	Tumor necrosis factor receptor superfamily member 11A	3301	Somalogic	Q9Y6Q6	59758566	18	G	A	0.0173	0.101	17.4327
rs55938136	Reclaimed from cis pQTL screen	0.1236	Vesicle-fusing ATPase	3301	Somalogic	P46459	43798360	17	G	A	0.39382	0.0296	17.4363
rs1025869	Reclaimed from cis pQTL screen	0.1925	UDP-glucuronic acid decarboxylase 1	3301	Somalogic	Q8NBZ7	106781670	2	A	C	0.0782	0.0461	17.4365
rs190137388	Reclaimed from cis pQTL screen	0.4381	Axin-2	3301	Somalogic	Q9Y2T1	63969038	17	A	C	0.01494	0.1049	17.442
rs12132533	34648354	0.071	GSTM3	10708	Somalogic	P21266	110475552	1	A	G	0.79	0.017	17.4429
rs142103433	Reclaimed from cis pQTL screen	0.4102	Derlin-1	3301	Somalogic	Q9BUN8	123406482	8	T	C	0.01862	0.0982	17.4489
rs2351480	Reclaimed from cis pQTL screen	0.1153	Polypeptide N-acetylgalactosaminyltransferase 10		Somalogic	Q86SR1	153823052	5	A	G	0.7126	0.0276	17.4518
rs7095433	Reclaimed from cis pQTL screen	0.1504	Netrin receptor UNC5B	3301	Somalogic	Q8IZJ1	73058372	10	A	T	0.14498	0.036	17.4538
rs79102501	Reclaimed from cis pQTL screen	-0.1354	RAC-beta serine/threonine-protein kinase	3301	Somalogic	P31751	41106184	19	C	T	0.17552	0.0324	17.4641
rs1892715	Reclaimed from cis pQTL screen	-0.2409	MIF	3301	Somalogic	P14174	24269430	22	T	C		0.0576178	17.4808
rs202203889	Reclaimed from cis pQTL screen	0.1798	Cell adhesion molecule 3	3301	Somalogic	Q8N126	158192434	1	C	T	0.89334	0.043	17.4841
rs12882239	Reclaimed from cis pQTL screen	-0.1313	Creatine kinase B-type	3301	Somalogic	P12277	104626811	14	C	G	0.20631	0.0314	17.4852
rs12124532	Reclaimed from cis pQTL screen	0.115	Hematopoietic progenitor cell antigen CD34	3301	Somalogic	P28906	208524979	1	A	G	0.33051	0.0275	17.4876
rs1602973	Reclaimed from cis pQTL screen	0.1125	Alpha-parvin	3301	Somalogic	Q9NVD7	12328794	11	C	T	0.68043	0.0269	17.4904
rs73168201	Reclaimed from cis pQTL screen	-0.1765	Neurofilament heavy polypeptide	3301	Somalogic	P12036	28955891	22	A	G	0.09677	0.0422	17.493
rs929005	Reclaimed from cis pQTL screen	0.1335	Syntaxin-18	3301	Somalogic	Q9P2W9	3709627	4	T	A	0.78665	0.0319	17.5138
rs117574811	Reclaimed from cis pQTL screen	0.2324	Signal peptide, CUB and EGF-like domain-containing protein 1		Somalogic	Q8IWY4	43874553	22	A	G	0.05478	0.0555	17.5342
rs1466733	34648354	-0.067	CPN2 ACBP	10708	Somalogic	P22792	194120998	3	A	G	0.76	0.016	17.5352
rs11078472	Reclaimed from cis pQTL screen	-0.1181	Sarcoplasmic/endoplasmic reticulum calcium ATPase 3	3301	Somalogic	Q93084	3792657	17	C	T	0.28719	0.0282	17.5389
rs76089090	Reclaimed from cis pQTL screen	0.1487	Leucine-rich repeat and immunoglobulin-like domain-containing nogo receptor-interacting protein 3	3301	Somalogic	P0C6S8	1699770	19	T	G	0.19776	0.0355	17.5455
rs6758991	Reclaimed from cis pQTL screen	-0.1081	Translin	3301	Somalogic	Q15631	121811155	2	T	A	0.66231	0.0258	17.5555
rs9984437	Reclaimed from cis pQTL screen	-0.2112	HemK methyltransferase family member 2	3301	Somalogic	Q9Y5N5	29423223	21	G	C	0.92934	0.0504	17.5601
rs188571030	Reclaimed from cis pQTL screen	0.5938	Tyrosine-protein kinase CSK	3301	Somalogic	P41240	75786845	15	T	C	0.00937	0.1417	17.5607
rs10459327	Reclaimed from cis pQTL screen	0.1119	ADP-ribosylation factor-like protein 11	3301	Somalogic	Q969Q4	51080224	13	T	C	0.30508	0.0267	17.5646
rs6490106	Reclaimed from cis pQTL screen	-0.1115	Calcineurin B homologous protein 3	3301	Somalogic	Q96BS2	117491536	12	T	C	0.32536	0.0266	17.5706
rs577162250	Reclaimed from cis pQTL screen	0.8695	Dual specificity protein phosphatase 16	3301	Somalogic	Q9BY84	13368916	12	G	T	0.0041	0.2074	17.5761
rs11065730	Reclaimed from cis pQTL screen	0.2788	Anaphase-promoting complex subunit 7	3301	Somalogic	Q9UJX3	111281621	12	T	C	0.04134	0.0665	17.5769
rs10997760	Reclaimed from cis pQTL screen	0.1174	Probable E3 ubiquitin-protein ligase HERC4	3301	Somalogic	Q5GLZ8	69380683	10	G	A	0.38175	0.028	17.5801
rs75104997	Reclaimed from cis pQTL screen	-0.1174	Vesicle-fusing ATPase	3301	Somalogic	P46459	44573874	17	G	C	0.48714	0.028	17.5801
rs55812519	Reclaimed from cis pQTL screen	-0.1208	Interleukin-1 receptor type 2	3301	Somalogic	P27930	102654428	2	T	G	0.25098	0.0288	17.5934
rs368657138	Reclaimed from cis pQTL screen	0.4386	Ubiquitin-conjugating enzyme E2 J1	3301	Somalogic	Q9Y385	89896929	6	G	T	0.01731	0.1045	17.6159
rs8023572	Reclaimed from cis pQTL screen	-0.33	Sorting nexin-1	3301	Somalogic	Q13596	63518219	15	T	C	0.97075	0.0786	17.6272
rs142034997	Reclaimed from cis pQTL screen	-0.3758	Nuclear pore membrane glycoprotein 210-like		Somalogic	Q5VU65	153725801	1	T	G	0.0209	0.0895	17.6306
rs7813328	Reclaimed from cis pQTL screen	-0.2902	Peroxidasin-like protein		Somalogic	A1KZ92	51805906	8	A	G	0.03469	0.0691	17.6376
rs148914276	Reclaimed from cis pQTL screen	-0.4889	Pantothenate kinase 3	3301	Somalogic	Q9H999	168856287	5	C	T	0.01503	0.1164	17.6414
rs34130444	Reclaimed from cis pQTL screen	0.1235	Protein SCO1 homolog, mitochondrial	3301	Somalogic	O75880	10294976	17	A	G	0.24843	0.0294	17.6457
rs3219433	Reclaimed from cis pQTL screen	-0.2047	Oxysterols receptor LXR-beta	3301	Somalogic	P55055	50918969	19	G	A	0.06963	0.0487	17.6676
rs9559383	Reclaimed from cis pQTL screen	0.1932	BAFF		Somalogic	Q9Y275	109350540	13	A	C		0.0459453	17.682
rs11591147	Reclaimed from cis pQTL screen	-0.6425	PCSK9	3301	Somalogic	Q8NBP7	55505647	1	T	G		0.152794	17.6821
rs111398019	Reclaimed from cis pQTL screen	0.3831	PDZ and LIM domain protein 4		Somalogic	P50479	132395384	5	T	C	0.02059	0.0911	17.6843
rs11669237	Reclaimed from cis pQTL screen	-0.1812	kallikrein 13	3301	Somalogic	Q9UKR3	51533417	19	G	C		0.0430813	17.6904
rs61009789	Reclaimed from cis pQTL screen	0.1974	Insulin-like growth factor-binding protein 1	3301	Somalogic	P08833	46195044	7	A	G	0.07318	0.0469	17.7153
rs72816979	Reclaimed from cis pQTL screen	-0.1246	Alpha-1,3-mannosyl-glycoprotein 2-beta-N-acetylglucosaminyltransferase	3301	Somalogic	P26572	180014297	5	A	G	0.23837	0.0296	17.7195
rs529437914	Reclaimed from cis pQTL screen	0.5199	Microfibrillar-associated protein 1	3301	Somalogic	P55081	43463810	15	T	A	0.01366	0.1235	17.7217
rs184893965	Reclaimed from cis pQTL screen	-0.5621	Carbohydrate sulfotransferase 3	3301	Somalogic	Q7LGC8	73722927	10	A	G	0.01004	0.1335	17.7282
rs873987	Reclaimed from cis pQTL screen	0.3854	Heterogeneous nuclear ribonucleoprotein A/B	3301	Somalogic	Q99729	178602683	5	A	G	0.02303	0.0915	17.7411
rs58519469	Reclaimed from cis pQTL screen	-0.2801	Platelet endothelial aggregation receptor 1	3301	Somalogic	Q5VY43	156848488	1	A	G	0.03636	0.0665	17.7412
rs17006175	Reclaimed from cis pQTL screen	0.1247	Poly(rC)-binding protein 1	3301	Somalogic	Q15365	70941813	2	G	C	0.23285	0.0296	17.748
rs10459982	Reclaimed from cis pQTL screen	-0.1382	Vesicle-associated membrane protein-associated protein A	3301	Somalogic	Q9P0L0	10803271	18	C	A	0.81987	0.0328	17.7529
rs2055828	Reclaimed from cis pQTL screen	0.134	Glycerophosphocholine phosphodiesterase GPCPD1	3301	Somalogic	Q9NPB8	5678918	20	T	C	0.29051	0.0318	17.7564
rs76810214	Reclaimed from cis pQTL screen	-0.2874	NFU1 iron-sulfur cluster scaffold homolog, mitochondrial	3301	Somalogic	Q9UMS0	68676015	2	A	G	0.039	0.0682	17.7584
rs12703416	Reclaimed from cis pQTL screen	-0.25	Trypsin-1	3301	Somalogic	P07477	141729264	7	T	C	0.0463	0.0593	17.7734
rs10772221	Reclaimed from cis pQTL screen	0.1054	oxidized low density lipoprotein receptor 1	3301	Somalogic	P78380	10040974	12	G	A	0.6119	0.025	17.7747
rs80237008	Reclaimed from cis pQTL screen	-0.667	Desmoglein-1	3301	Somalogic	Q02413	29218941	18	C	T	0.00715	0.1582	17.7762
rs6779349	Reclaimed from cis pQTL screen	-0.1477	Fragile X mental retardation syndrome-related protein 1	3301	Somalogic	P51114	181502324	3	A	T	0.14778	0.035	17.8084
rs77143236	Reclaimed from cis pQTL screen	-0.3714	GrpE protein homolog 1, mitochondrial	3301	Somalogic	Q9HAV7	7504038	4	T	C	0.02074	0.088	17.8122
rs17025227	Reclaimed from cis pQTL screen	0.1608	Protein kish-B	3301	Somalogic	Q9NRX6	110490382	1	A	G	0.11734	0.0381	17.8124
rs7921079	Reclaimed from cis pQTL screen	0.3488	ADAM12		Somalogic	O43184	128336473	10	C	T		0.0826344	17.8169
rs603246	Reclaimed from cis pQTL screen	-0.1043	E-selectin	3301	Somalogic	P16581	169893204	1	G	T	0.54095	0.0247	17.831
rs10004069	Reclaimed from cis pQTL screen	-0.1326	alpha-S1-casein	3301	Somalogic	P47710	71252985	4	A	G	0.19081	0.0314	17.8331
rs62065866	Reclaimed from cis pQTL screen	-0.3556	Keratin, type I cytoskeletal 20	3301	Somalogic	P35900	38887527	17	T	G	0.0247	0.0842	17.8361
rs2893679	Reclaimed from cis pQTL screen	-0.1128	UPF0454 protein C12orf49	3301	Somalogic	Q9H741	116806469	12	C	T	0.31568	0.0267	17.8483
rs77523650	Reclaimed from cis pQTL screen	0.2182	Leucine-rich repeat and transmembrane domain-containing protein 2	3301	Somalogic	Q8N967	2677430	12	T	C	0.06165	0.0516	17.8818
rs55753316	Reclaimed from cis pQTL screen	-0.2425	Trefoil factor 3	3301	Somalogic	Q07654	43717409	21	T	C	0.04891	0.0573	17.9108
rs115285813	Reclaimed from cis pQTL screen	0.3255	Roundabout homolog 3	3301	Somalogic	Q96MS0	124784091	11	G	C	0.03001	0.0769	17.9163
rs80008604	Reclaimed from cis pQTL screen	0.2109	Cysteine-rich hydrophobic domain-containing protein 2	3301	Somalogic	Q9UKJ5	53915100	4	T	C	0.07235	0.0498	17.9347
rs188583841	Reclaimed from cis pQTL screen	-0.1999	Titin	3301	Somalogic	Q8WZ42	179854642	2	A	G	0.07653	0.0472	17.9367
rs2060714	Reclaimed from cis pQTL screen	-0.1059	Leptin		Somalogic	P41159	127899058	7	T	A	0.5463	0.025	17.9437
rs466776	Reclaimed from cis pQTL screen	-0.1759	WIF-1	3301	Somalogic	Q9Y5W5	65337689	12	A	G		0.0415152	17.9522
rs142408717	Reclaimed from cis pQTL screen	0.8566	N-terminal Xaa-Pro-Lys N-methyltransferase 1	3301	Somalogic	Q9BV86	132049503	9	T	C	0.0042	0.2021	17.9648
rs142536818	Reclaimed from cis pQTL screen	-0.6746	Tumor necrosis factor receptor superfamily member 11A	3301	Somalogic	Q9Y6Q6	59730469	18	G	T	0.00728	0.1591	17.9785
rs112301914	Reclaimed from cis pQTL screen	-0.5313	Membrane-associated guanylate kinase, WW and PDZ domain-containing protein 2	3301	Somalogic	Q86UL8	78349191	7	A	T	0.01119	0.1253	17.9795
rs9546427	Reclaimed from cis pQTL screen	-0.358	SLIT and NTRK-like protein 1	3301	Somalogic	Q96PX8	84091093	13	A	G	0.02287	0.0844	17.9921
rs8107276	Reclaimed from cis pQTL screen	-0.1489	Lon protease homolog, mitochondrial		Somalogic	P36776	6484073	19	A	G	0.15027	0.0351	17.996
rs145092368	Reclaimed from cis pQTL screen	0.3763	Brain natriuretic peptide 32	3301	Somalogic	P16860	11240327	1	C	G	0.02327	0.0887	17.9979
rs117965939	Reclaimed from cis pQTL screen	-0.4735	Trefoil factor 3	3301	Somalogic	Q07654	43995935	21	G	A	0.01284	0.1116	18.0016
rs9268472	Reclaimed from cis pQTL screen	0.1849	HSP 70		Somalogic	P34932	32355605	6	A	G		0.0435571	18.02
rs9544639	Reclaimed from cis pQTL screen	-0.166	RING finger protein 219	3301	Somalogic	Q5W0B1	78504543	13	A	G	0.88689	0.0391	18.0245
rs11238794	Reclaimed from cis pQTL screen	0.1104	Stromal cell-derived factor 1		Somalogic	P48061	44478975	10	A	C	0.67355	0.026	18.0298
rs76766564	Reclaimed from cis pQTL screen	0.3053	Placenta growth factor	3301	Somalogic	P49763	75068001	14	A	C	0.03502	0.0719	18.03
rs4367254	Reclaimed from cis pQTL screen	0.2936	endothelial cell specific molecule 1	3394	Somalogic	Q9NQ30	54235643	5	C	G	0.9086	0.0691	18.0533
rs652744	Reclaimed from cis pQTL screen	-0.4041	Centrosomal protein of 57 kDa	3301	Somalogic	Q86XR8	94798448	11	C	A	0.98056	0.0951	18.0558
rs139516383	Reclaimed from cis pQTL screen	0.4277	Gastric triacylglycerol lipase	3301	Somalogic	P07098	89854844	10	A	T	0.01646	0.1006	18.0752
rs804883	Reclaimed from cis pQTL screen	-0.1148	Pterin-4-alpha-carbinolamine dehydratase 2	3301	Somalogic	Q9H0N5	134330665	5	C	T	0.53379	0.027	18.0782
rs1473781	Reclaimed from cis pQTL screen	0.111	Tyrosine-protein kinase receptor TYRO3	3301	Somalogic	Q06418	41818917	15	A	G	0.33793	0.0261	18.0869
rs116213199	Reclaimed from cis pQTL screen	0.2949	Heterogeneous nuclear ribonucleoprotein A/B	3301	Somalogic	Q99729	177856651	5	T	A	0.03658	0.0693	18.1085
rs9915308	Reclaimed from cis pQTL screen	0.1805	Soluble calcium-activated nucleotidase 1		Somalogic	Q8WVQ1	76305633	17	T	C	0.10321	0.0424	18.1227
rs7301550	Reclaimed from cis pQTL screen	-0.1073	UPF0454 protein C12orf49	3301	Somalogic	Q9H741	117928607	12	A	G	0.57261	0.0252	18.13
rs62338788	Reclaimed from cis pQTL screen	-0.4077	Histone deacetylase complex subunit SAP30	3301	Somalogic	O75446	175023326	4	G	A	0.01716	0.0957	18.1492
rs140344223	Reclaimed from cis pQTL screen	-0.3432	Collagen alpha-1(XX) chain	3301	Somalogic	Q9P218	61479947	20	A	G	0.02524	0.0805	18.1762
rs369680025	Reclaimed from cis pQTL screen	0.1105	Mannosyl-oligosaccharide 1,2-alpha-mannosidase IA	3301	Somalogic	P33908	120214924	6	CT	C	0.43706	0.0259	18.2022
rs12026168	Reclaimed from cis pQTL screen	0.1809	Transforming growth factor beta-2	3301	Somalogic	P61812	218684846	1	G	C	0.09792	0.0424	18.2031
rs28421731	Reclaimed from cis pQTL screen	-0.1276	Erythropoietin	3301	Somalogic	P01588	99551776	7	T	C	0.22801	0.0299	18.2121
rs114586282	Reclaimed from cis pQTL screen	0.42	C-type lectin domain family 4 member K	3301	Somalogic	Q9UJ71	70166247	2	C	T	0.01953	0.0984	18.2183
rs6677163	Reclaimed from cis pQTL screen	0.123	Thrombopoietin Receptor	3301	Somalogic	P40238	42877218	1	A	G	0.24621	0.0288	18.24
rs71634909	Reclaimed from cis pQTL screen	0.2106	Beta-1,4-galactosyltransferase 3	3301	Somalogic	O60512	161724826	1	A	G	0.06737	0.0493	18.2483
rs28649368	Reclaimed from cis pQTL screen	-0.3449	Heterogeneous nuclear ribonucleoprotein D-like	3301	Somalogic	O14979	82696300	4	A	G	0.02396	0.0807	18.2658
rs10405994	Reclaimed from cis pQTL screen	-0.288	FUT5		Somalogic	Q11128	6097151	19	A	G		0.0673527	18.2842
rs2039880	Reclaimed from cis pQTL screen	0.1082	Beta-1,3-galactosyl-O-glycosyl-glycoprotein beta-1,6-N-acetylglucosaminyltransferase	3301	Somalogic	Q02742	79371651	9	A	C	0.41656	0.0253	18.29
rs17220750	Reclaimed from cis pQTL screen	0.3477	C5		Somalogic	P01031	123787999	9	A	G		0.0812763	18.3013
rs2175522	Reclaimed from cis pQTL screen	0.1292	Lamina-associated polypeptide 2, isoforms beta/gamma		Somalogic	P42167	99883571	12	C	T	0.22637	0.0302	18.3025
rs1799810	Reclaimed from cis pQTL screen	-0.1044	Activated Protein C	3301	Somalogic	P04070	128176040	2	T	A	0.42901	0.0244	18.3072
rs62464283	Reclaimed from cis pQTL screen	0.267	Ephrin type-B receptor 4	3301	Somalogic	P54760	101109497	7	T	A	0.04818	0.0624	18.3085
rs2296364	Reclaimed from cis pQTL screen	0.4296	C-C motif chemokine 19	3301	Somalogic	Q99731	33926692	9	A	G	0.01556	0.1004	18.3089
rs1868129	Reclaimed from cis pQTL screen	0.11	Oxysterol-binding protein-related protein 11	3394	Somalogic	Q9BXB4	125848433	3	A	T	0.64244	0.0257	18.3197
rs76340253	Reclaimed from cis pQTL screen	0.3738	ADP-ribosyl cyclase/cyclic ADP-ribose hydrolase 1	3301	Somalogic	P28907	16673912	4	G	C	0.02736	0.0873	18.3337
rs4812477	Reclaimed from cis pQTL screen	0.274	PLCG1	3301	Somalogic	P19174	39619644	20	T	C		0.0639739	18.3441
rs2814589	Reclaimed from cis pQTL screen	0.1115	Regulator of G-protein signaling 18	3301	Somalogic	Q9NS28	191615014	1	G	T	0.36623	0.026	18.3909
rs2157189	Reclaimed from cis pQTL screen	0.1128	Glycosyltransferase-like protein LARGE1	3301	Somalogic	O95461	32952012	22	A	C	0.33999	0.0263	18.3953
rs10139443	Reclaimed from cis pQTL screen	0.2	ribonuclease A family member 3	3301	Somalogic	P12724	21334871	14	C	G	0.1614	0.0466	18.4199
rs113842733	Reclaimed from cis pQTL screen	0.1279	Paired immunoglobulin-like type 2 receptor alpha		Somalogic	Q9UKJ1	99863484	7	G	A	0.24118	0.0298	18.4208
rs1202597	Reclaimed from cis pQTL screen	-0.1189	Uncharacterized protein C1orf198	3301	Somalogic	Q9H425	231017099	1	T	C	0.72293	0.0277	18.4249
rs55661941	Reclaimed from cis pQTL screen	-0.3735	Beta-1,3-N-acetylglucosaminyltransferase manic fringe	3301	Somalogic	O00587	37754442	22	T	C	0.02274	0.087	18.4307
rs112508860	Reclaimed from cis pQTL screen	0.2443	C-C motif chemokine 28	3301	Somalogic	Q9NRJ3	43878486	5	T	C	0.04998	0.0569	18.4341
rs10403836	Reclaimed from cis pQTL screen	-0.1929	Protein unc-13 homolog A	3301	Somalogic	Q9UPW8	17489328	19	G	C	0.0823	0.0449	18.4575
rs56225081	Reclaimed from cis pQTL screen	0.1418	Casein kinase I isoform gamma-2	3301	Somalogic	P78368	2113750	19	C	T	0.17124	0.033	18.4639
rs10900131	Reclaimed from cis pQTL screen	-0.1075	Stromal cell-derived factor 1	3301	Somalogic	P48061	45423282	10	G	C	0.60735	0.025	18.49
rs2237101	Reclaimed from cis pQTL screen	-0.1867	Adenosine 3'-phospho 5'-phosphosulfate transporter 2	3301	Somalogic	Q9H1N7	7548619	6	T	C	0.09075	0.0434	18.5059
rs77246175	32895551	-0.342	CYB5D2	3200	Somalogic	Q8WUJ1	4072761	17	G	C	0.921	0.0795	18.5062
rs61523883	Reclaimed from cis pQTL screen	0.1467	Mitogen-activated protein kinase 1		Somalogic	P28482	21437412	22	A	G	0.17143	0.0341	18.5077
rs9411257	Reclaimed from cis pQTL screen	-0.1153	Neurogenic locus notch homolog protein 1	3301	Somalogic	P46531	139424598	9	A	G	0.44152	0.0268	18.5093
rs662463	Reclaimed from cis pQTL screen	0.182	Interferon alpha-14	3301	Somalogic	P01570	22030438	9	G	A	0.90705	0.0423	18.5124
rs10807811	Reclaimed from cis pQTL screen	-0.3554	Interleukin-6	3301	Somalogic	P05231	22311831	7	G	A	0.97213	0.0826	18.5129
rs62229731	Reclaimed from cis pQTL screen	-0.2173	Small ubiquitin-related modifier 3	3301	Somalogic	P55854	45416378	21	A	G	0.06828	0.0505	18.5156
rs6784760	Reclaimed from cis pQTL screen	0.1089	Coiled-coil domain-containing protein 80	3301	Somalogic	Q76M96	112506724	3	G	A	0.59817	0.0253	18.5274
rs187556	Reclaimed from cis pQTL screen	0.1666	Thymic stromal lymphopoietin	3301	Somalogic	Q969D9	110478309	5	C	T	0.12276	0.0387	18.5322
rs551471098	Reclaimed from cis pQTL screen	0.6818	Histone-lysine N-methyltransferase SETD2	3301	Somalogic	Q9BYW2	46907972	3	G	C	0.00734	0.1582	18.5738
rs8079504	Reclaimed from cis pQTL screen	-0.145	Fructose-bisphosphate aldolase C	3301	Somalogic	P09972	27174088	17	A	C	0.83664	0.0336	18.6233
rs117376691	Reclaimed from cis pQTL screen	0.509	MAGUK p55 subfamily member 7		Somalogic	Q5T2T1	28689068	10	G	A	0.01353	0.1178	18.67
rs7194158	Reclaimed from cis pQTL screen	0.2978	MMP-2	3301	Somalogic	P08253	55304133	16	G	A		0.0688873	18.6884
rs12526023	Reclaimed from cis pQTL screen	0.8007	Solute carrier family 22 member 16	3301	Somalogic	Q86VW1	110364654	6	G	C	0.00505	0.1852	18.6921
rs16941171	Reclaimed from cis pQTL screen	0.2928	TrkC	3301	Somalogic	Q16288	88592323	15	C	T		0.0676994	18.7056
rs7254808	Reclaimed from cis pQTL screen	0.2807	Phospholipase D3		Somalogic	Q8IV08	40870514	19	C	T	0.96141	0.0649	18.7066
rs113342772	Reclaimed from cis pQTL screen	0.4443	Secretagogin	3301	Somalogic	O76038	25080231	6	A	G	0.01931	0.1027	18.7159
rs55917212	Reclaimed from cis pQTL screen	-0.1523	Macrophage scavenger receptor types I and II	3301	Somalogic	P21757	16796082	8	T	C	0.14741	0.0352	18.7204
rs17011716	Reclaimed from cis pQTL screen	0.1757	Protein dpy-30 homolog	3301	Somalogic	Q9C005	32184933	2	A	T	0.10176	0.0406	18.728
rs148798857	Reclaimed from cis pQTL screen	0.3939	Alcohol dehydrogenase 4	3301	Somalogic	P08319	99574250	4	T	C	0.02202	0.091	18.7365
rs12984892	Reclaimed from cis pQTL screen	-0.3641	Siglec-7	3301	Somalogic	Q9Y286	51713556	19	T	A		0.0840295	18.7749
rs75100764	34648354	-0.273	TAPBPL	10708	Somalogic	Q9BX59	6569856	12	T	C	0.99	0.063	18.7778
rs1053124	Reclaimed from cis pQTL screen	-0.1357	Inosine-5'-monophosphate dehydrogenase 1		Somalogic	P20839	128141865	7	C	T	0.80213	0.0313	18.7962
rs148503784	Reclaimed from cis pQTL screen	0.2946	Acyl-CoA-binding domain-containing protein 7	3301	Somalogic	Q8N6N7	15089701	10	CA	C	0.96204	0.0679	18.8246
rs12460692	Reclaimed from cis pQTL screen	-0.1081	Kallikrein-5	3301	Somalogic	Q9Y337	51934555	19	A	G	0.60697	0.0249	18.8475
rs3211764	Reclaimed from cis pQTL screen	0.183	Coagulation Factor X		Somalogic	P00742	113792390	13	C	G		0.0421465	18.8529
rs190801810	Reclaimed from cis pQTL screen	0.1629	Mitotic checkpoint serine/threonine-protein kinase BUB1	3301	Somalogic	O43683	111393333	2	T	C	0.15543	0.0375	18.8703
rs357255	Reclaimed from cis pQTL screen	-0.1104	Leukemia inhibitory factor receptor	3301	Somalogic	P42702	38908232	5	T	C	0.63179	0.0254	18.8917
rs9996904	Reclaimed from cis pQTL screen	-0.1139	Neuron-specific protein family member 1	3301	Somalogic	P42857	4753207	4	C	A	0.3796	0.0262	18.8993
rs9571701	Reclaimed from cis pQTL screen	-0.1462	Protocadherin-9	3301	Somalogic	Q9HC56	67526981	13	G	A	0.16842	0.0336	18.9329
rs112809308	Reclaimed from cis pQTL screen	0.3598	Tumor necrosis factor receptor superfamily member 21	3301	Somalogic	O75509	47308618	6	T	C	0.02656	0.0826	18.9741
rs117811195	Reclaimed from cis pQTL screen	0.5682	Leucine-rich repeat-containing protein 74A	3301	Somalogic	Q0VAA2	77473340	14	A	G	0.0112	0.1304	18.9866
rs201389845	Reclaimed from cis pQTL screen	0.3727	Leucine carboxyl methyltransferase 1	3301	Somalogic	Q9UIC8	25504482	16	G	A	0.02168	0.0855	19.0014
rs141891590	Reclaimed from cis pQTL screen	-0.14	cAMP-regulated phosphoprotein 19	3301	Somalogic	P56211	52819213	15	T	TA	0.77098	0.0321	19.0216
rs72918713	Reclaimed from cis pQTL screen	-0.2862	Cytohesin-interacting protein	3301	Somalogic	O60759	158136949	2	G	A	0.0516	0.0656	19.0341
rs116515187	Reclaimed from cis pQTL screen	0.3949	Mitogen-activated protein kinase 14	3301	Somalogic	Q16539	36780343	6	T	C	0.01877	0.0905	19.0404
rs62189454	Reclaimed from cis pQTL screen	-0.1907	Arf-GAP domain and FG repeat-containing protein 1	3301	Somalogic	P52594	228351261	2	C	T	0.08879	0.0437	19.0431
rs181982237	Reclaimed from cis pQTL screen	0.4895	Sushi domain-containing protein 2	3301	Somalogic	Q9UGT4	24930747	22	T	C	0.01563	0.1121	19.0675
rs549272209	Reclaimed from cis pQTL screen	-0.6804	Nuclear receptor subfamily 5 group A member 2	3301	Somalogic	O00482	199468335	1	G	A	0.00817	0.1557	19.0964
rs76455554	Reclaimed from cis pQTL screen	-0.3894	Adenylate kinase isoenzyme 1	3301	Somalogic	P00568	130418511	9	A	G	0.02049	0.0891	19.1001
rs56251271	Reclaimed from cis pQTL screen	0.1509	Transcription factor AP-1	3301	Somalogic	P05412	59396606	1	A	G	0.14707	0.0345	19.1311
rs11539917	Reclaimed from cis pQTL screen	0.3619	Nuclear protein localization protein 4 homolog	3301	Somalogic	Q8TAT6	79941511	17	T	C	0.0281	0.0827	19.1499
rs150507095	Reclaimed from cis pQTL screen	-0.8446	Leptin receptor	3301	Somalogic	P48357	66282865	1	T	C	0.00507	0.1927	19.2105
rs9827746	34648354	-0.057	CNTN4	10708	Somalogic	Q8IWV2	2224619	3	C	G	0.44	0.013	19.2249
rs1939981	Reclaimed from cis pQTL screen	0.1281	Junctional adhesion molecule-like		Somalogic	Q86YT9	117608613	11	T	C	0.75658	0.0292	19.2456
rs55737949	Reclaimed from cis pQTL screen	0.3172	Stathmin-4	3301	Somalogic	Q9H169	28042095	8	A	G	0.03431	0.0723	19.2482
rs780094	Reclaimed from cis pQTL screen	0.1106	Glucokinase regulatory protein	3301	Somalogic	Q14397	27741237	2	C	T	0.60751	0.0252	19.2623
rs35208435	Reclaimed from cis pQTL screen	-0.1106	Myomesin-2	3394	Somalogic	P54296	2343638	8	A	G	0.472	0.0252	19.2623
rs117981452	Reclaimed from cis pQTL screen	0.4154	Ephrin-B2	3301	Somalogic	P52799	106190822	13	T	C	0.01938	0.0946	19.2819
rs16941769	Reclaimed from cis pQTL screen	0.3362	Aggrecan core protein	3301	Somalogic	P16112	88929711	15	G	A	0.02646	0.0765	19.314
rs12564891	Reclaimed from cis pQTL screen	-0.1329	Procollagen galactosyltransferase 2	3301	Somalogic	Q8IYK4	183856138	1	G	A	0.208	0.0302	19.3658
rs116391094	Reclaimed from cis pQTL screen	0.3204	Olfactomedin-like protein 3	3301	Somalogic	Q9NRN5	113753343	1	A	T	0.03778	0.0728	19.3697
rs148150385	Reclaimed from cis pQTL screen	-0.3068	Ribonucleoside-diphosphate reductase large subunit	3301	Somalogic	P23921	5039396	11	G	C	0.03248	0.0697	19.3752
rs13018921	Reclaimed from cis pQTL screen	-0.2056	Serine/arginine-rich splicing factor 7	3301	Somalogic	Q16629	38986472	2	G	A	0.07653	0.0467	19.3826
rs12940684	Reclaimed from cis pQTL screen	-0.2074	TWEAK	3301	Somalogic	O43508	7453919	17	T	C		0.0471042	19.3864
rs200780	Reclaimed from cis pQTL screen	-0.1577	Kinesin-like protein KIF16B	3301	Somalogic	Q96L93	15582132	20	C	G	0.15077	0.0358	19.4043
rs9471932	Reclaimed from cis pQTL screen	0.2309	Protein delta homolog 2	3301	Somalogic	Q6UY11	42824907	6	A	G	0.06659	0.0524	19.4171
rs148695141	Reclaimed from cis pQTL screen	0.1283	Protein jagged-2	3301	Somalogic	Q9Y219	104710201	14	TTA	T	0.62357	0.0291	19.4387
rs76404643	Reclaimed from cis pQTL screen	0.2465	N-acetylglutamate synthase, mitochondrial	3301	Somalogic	Q8N159	42683783	17	T	C	0.05186	0.0559	19.4451
rs59956479	Reclaimed from cis pQTL screen	0.1323	UDP-glucuronosyltransferase 1-8	3301	Somalogic	Q9HAW9	235347442	2	A	G	0.24762	0.03	19.4481
rs638907	Reclaimed from cis pQTL screen	-0.1244	Keratin, type II cytoskeletal 5	3301	Somalogic	P13647	52913517	12	A	G	0.27079	0.0282	19.46
rs7133873	Reclaimed from cis pQTL screen	0.1787	Fructose-2,6-bisphosphatase TIGAR	3301	Somalogic	Q9NQ88	4338515	12	A	C	0.11009	0.0405	19.4688
rs57413012	Reclaimed from cis pQTL screen	0.5215	Netrin receptor UNC5D	3301	Somalogic	Q6UXZ4	35710081	8	C	T	0.01156	0.1181	19.4988
rs41265757	Reclaimed from cis pQTL screen	0.1687	Immunoglobulin superfamily member 8		Somalogic	Q969P0	160062340	1	A	G	0.12258	0.0382	19.5031
rs12451858	Reclaimed from cis pQTL screen	0.1294	Syntaxin-8	3301	Somalogic	Q9UNK0	9342282	17	A	C	0.23744	0.0293	19.5044
rs2278428	Reclaimed from cis pQTL screen	-0.3597	NKp46	3301	Somalogic	O76036	55418054	19	C	A		0.0813617	19.5452
rs8073529	Reclaimed from cis pQTL screen	0.2676	ENPP7		Somalogic	Q6UWV6	77631075	17	T	C		0.0605293	19.5452
rs632791	34648354	0.062	CDON	10708	Somalogic	Q4KMG0	125818978	11	A	G	0.33	0.014	19.6122
rs3312	Reclaimed from cis pQTL screen	0.1944	Testican-2		Somalogic	Q92563	73856984	10	G	A		0.0438826	19.6249
rs575481603	Reclaimed from cis pQTL screen	-0.782	RNA polymerase II subunit A C-terminal domain phosphatase SSU72	3301	Somalogic	Q9NP77	2315350	1	A	G	0.00606	0.1765	19.6302
rs7273747	Reclaimed from cis pQTL screen	-0.1316	Protein jagged-1	3301	Somalogic	P78504	10799599	20	T	A	0.24002	0.0297	19.6336
rs115156732	Reclaimed from cis pQTL screen	0.3091	Ephrin type-A receptor 5	3301	Somalogic	P54756	66807785	4	T	C	0.03484	0.0697	19.6667
rs1411262	Reclaimed from cis pQTL screen	-0.225	B7-H1		Somalogic	Q9NZQ7	5459419	9	T	C		0.0507328	19.6692
rs3810971	Reclaimed from cis pQTL screen	-0.2283	MK12	3301	Somalogic	P53778	50546666	22	T	C		0.0514421	19.6958
rs377043438	Reclaimed from cis pQTL screen	0.1904	Pregnancy-specific beta-1-glycoprotein 6	3301	Somalogic	Q00889	43527413	19	C	G	0.09904	0.0429	19.6979
rs10158101	Reclaimed from cis pQTL screen	-0.1101	Tubulointerstitial nephritis antigen-like	3301	Somalogic	Q9GZM7	31975641	1	G	A	0.51043	0.0248	19.7093
rs113586923	Reclaimed from cis pQTL screen	0.2167	Kin of IRRE-like protein 2	3301	Somalogic	Q6UWL6	35847929	19	A	G	0.08376	0.0488	19.7187
rs547341086	Reclaimed from cis pQTL screen	-0.2541	Palmitoleoyl-protein carboxylesterase NOTUM	3301	Somalogic	Q6P988	79928123	17	G	A	0.05078	0.0572	19.7341
rs9525333	Reclaimed from cis pQTL screen	-0.1157	Potassium-transporting ATPase subunit beta	3301	Somalogic	P51164	114786450	13	T	C	0.34246	0.026	19.8025
rs822688	Reclaimed from cis pQTL screen	-0.1688	Insulin-like growth factor-binding protein 6	3301	Somalogic	P24592	53493387	12	T	C	0.13004	0.0379	19.8366
rs58206891	Reclaimed from cis pQTL screen	-0.1435	Trefoil factor 2	3301	Somalogic	Q03403	43774412	21	G	A	0.18128	0.0322	19.8606
rs2363923	Reclaimed from cis pQTL screen	-0.119	Insulin-induced gene 1 protein	3301	Somalogic	O15503	155800508	7	T	C	0.66796	0.0267	19.8642
rs142971777	Reclaimed from cis pQTL screen	0.1195	Stromal cell-derived factor 2-like protein 1	3301	Somalogic	Q9HCN8	22576057	22	T	C	0.41512	0.0268	19.8823
rs2543537	Reclaimed from cis pQTL screen	0.1151	Interleukin-2 receptor subunit beta	3301	Somalogic	P14784	37531117	22	T	C	0.43689	0.0258	19.9027
rs1075368	Reclaimed from cis pQTL screen	-0.1392	Protein deglycase DJ-1	3301	Somalogic	Q99497	7617771	1	A	G	0.20489	0.0312	19.9053
rs9898	Reclaimed from cis pQTL screen	0.1165	Somatostatin-28	3301	Somalogic	P61278	186390627	3	T	C	0.3309	0.0261	19.9237
rs6458554	Reclaimed from cis pQTL screen	0.1165	Tumor necrosis factor receptor superfamily member 21	3301	Somalogic	O75509	47276738	6	C	G	0.34392	0.0261	19.9237
rs117400501	Reclaimed from cis pQTL screen	-0.4634	NADPH--cytochrome P450 reductase	3301	Somalogic	P16435	75444519	7	T	C	0.01547	0.1038	19.9305
rs670666	Reclaimed from cis pQTL screen	0.1103	Peroxisomal membrane protein PEX14	3301	Somalogic	O75381	10549380	1	G	A	0.49788	0.0247	19.9415
rs55905509	Reclaimed from cis pQTL screen	-0.1429	Cytoglobin	3301	Somalogic	Q8WWM9	74555748	17	A	G	0.18619	0.032	19.9418
rs73672429	Reclaimed from cis pQTL screen	-0.2617	Neutrophil gelatinase-associated lipocalin	3301	Somalogic	P80188	130913638	9	T	A	0.04737	0.0586	19.944
rs144633218	Reclaimed from cis pQTL screen	-0.3435	Chitinase-3-like protein 2	3301	Somalogic	Q15782	111999629	1	G	A	0.02728	0.0769	19.9527
rs3211764	Reclaimed from cis pQTL screen	0.1898	Coagulation Factor Xa		Somalogic	P00742	113792390	13	C	G		0.0424799	19.963
rs387871	Reclaimed from cis pQTL screen	-0.1135	Tumor necrosis factor receptor superfamily member 17	3301	Somalogic	Q02223	12052483	16	A	G	0.48925	0.0254	19.9675
rs186808967	Reclaimed from cis pQTL screen	-0.2982	NAD kinase	3301	Somalogic	O95544	1702530	1	C	T	0.03929	0.0667	19.9877
rs116873471	Reclaimed from cis pQTL screen	0.6403	Recoverin		Somalogic	P35243	10067568	17	A	G	0.00816	0.1432	19.9931
rs59997390	Reclaimed from cis pQTL screen	-0.362	Tumor necrosis factor receptor superfamily member 18	3301	Somalogic	Q9Y5U5	1861126	1	G	C	0.03004	0.0809	20.0226
rs546586435	Reclaimed from cis pQTL screen	-0.525	Sorting nexin-4	3301	Somalogic	O95219	124453109	3	T	A	0.01303	0.1173	20.0319
rs114419690	Reclaimed from cis pQTL screen	-0.7553	14-3-3 protein theta	3301	Somalogic	P27348	9127582	2	A	C	0.00632	0.1686	20.0689
rs76598455	Reclaimed from cis pQTL screen	0.332	Tissue factor pathway inhibitor 2	3301	Somalogic	P48307	93398342	7	C	T	0.03098	0.0741	20.0743
rs12651020	Reclaimed from cis pQTL screen	0.1143	Disintegrin and metalloproteinase domain-containing protein 29	3301	Somalogic	Q9UKF5	175121923	4	G	A	0.35814	0.0255	20.0915
rs4920094	Reclaimed from cis pQTL screen	-0.1143	Trefoil factor 3	3301	Somalogic	Q07654	43786333	21	A	G	0.38929	0.0255	20.0915
rs151297932	Reclaimed from cis pQTL screen	0.788	FAS-associated factor 2	3301	Somalogic	Q96CS3	175105853	5	T	C	0.00639	0.1757	20.1145
rs72626559	Reclaimed from cis pQTL screen	-0.4486	Beta-1,4-galactosyltransferase 5	3301	Somalogic	O43286	48346351	20	G	A	0.01579	0.0999	20.1645
rs35309309	34648354	-0.247	ALKBH3 ABH3 DEPC1	10708	Somalogic	Q96Q83	43952791	11	T	C	0.02	0.055	20.1683
rs4711673	Reclaimed from cis pQTL screen	-0.1672	Natural cytotoxicity triggering receptor 2	3301	Somalogic	O95944	41362464	6	T	C	0.13357	0.0372	20.2016
rs11001839	Reclaimed from cis pQTL screen	0.1488	dickkopf WNT signaling pathway inhibitor 1	3394	Somalogic	O94907	54141604	10	G	A	0.3403	0.0331	20.2092
rs140729295	Reclaimed from cis pQTL screen	-0.3782	Antithrombin-III	3301	Somalogic	P01008	172923815	1	T	C	0.02464	0.0841	20.2233
rs4523751	Reclaimed from cis pQTL screen	0.2336	Bone proteoglycan II		Somalogic	P07585	91317953	12	A	G		0.0519342	20.232
rs4705217	Reclaimed from cis pQTL screen	-0.1143	Serine protease inhibitor Kazal-type 5		Somalogic	Q9NQ38	147386552	5	T	C	0.38754	0.0254	20.25
rs116345826	34648354	0.099	GNPTG	10708	Somalogic	Q9UJJ9	1413427	16	A	G	0.12	0.022	20.25
rs144892764	Reclaimed from cis pQTL screen	0.7148	UBX domain-containing protein 4	3301	Somalogic	Q92575	135951948	2	C	G	0.00613	0.1588	20.2613
rs6032002	Reclaimed from cis pQTL screen	0.1891	SLPI	3301	Somalogic	P03973	43744898	20	C	T		0.0419849	20.286
rs77347571	Reclaimed from cis pQTL screen	0.1503	Cold-inducible RNA-binding protein	3301	Somalogic	Q14011	2136680	19	C	G	0.17406	0.0333	20.3718
rs12347207	Reclaimed from cis pQTL screen	-0.9175	Gelsolin		Somalogic	P06396	124095808	9	T	C		0.203212	20.3851
rs4782487	Reclaimed from cis pQTL screen	-0.1229	Dipeptidase 1	3301	Somalogic	P16444	89041913	16	T	C	0.66505	0.0272	20.4158
rs6926380	Reclaimed from cis pQTL screen	-0.1311	N-acetyllactosaminide beta-1,6-N-acetylglucosaminyl-transferase, isoform C	3301	Somalogic	Q8NFS9	10206722	6	T	C	0.24553	0.029	20.4366
rs16850360	Reclaimed from cis pQTL screen	-0.4801	PF-4		Somalogic	P02776	74872445	4	G	A		0.106193	20.4396
rs117091688	Reclaimed from cis pQTL screen	0.3767	Beta-defensin 108B	3301	Somalogic	Q8NET1	71908998	11	T	C	0.02269	0.0833	20.4504
rs36153899	Reclaimed from cis pQTL screen	0.1493	Neuronal pentraxin-2	3301	Somalogic	P47972	98283799	7	T	C	0.84084	0.033	20.4688
rs3802496	Reclaimed from cis pQTL screen	0.1222	Beta-1,3-galactosyl-O-glycosyl-glycoprotein beta-1,6-N-acetylglucosaminyltransferase	3301	Somalogic	Q02742	79791988	9	G	A	0.29407	0.027	20.484
rs11243908	Reclaimed from cis pQTL screen	-0.234	Protein GPR107	3301	Somalogic	Q5VW38	133247231	9	G	A	0.93939	0.0517	20.4857
rs7917144	Reclaimed from cis pQTL screen	-0.2019	Protein FAM24B	3301	Somalogic	Q8N5W8	123903694	10	G	A	0.91416	0.0446	20.4929
rs56277866	Reclaimed from cis pQTL screen	0.2594	Amyloid-like protein 2	3301	Somalogic	Q06481	129918507	11	G	A	0.05198	0.0573	20.4942
rs151060788	Reclaimed from cis pQTL screen	0.8305	Epididymal secretory protein E1	3301	Somalogic	P61916	75308806	14	A	C	0.00529	0.1834	20.506
rs13345775	Reclaimed from cis pQTL screen	-0.2002	Zinc finger protein 264		Somalogic	O43296	57597678	19	G	T	0.08629	0.0442	20.5156
rs10569934	Reclaimed from cis pQTL screen	0.1187	Neuroligin-1	3301	Somalogic	Q8N2Q7	173108163	3	A	AAC	0.36731	0.0262	20.5257
rs10402271	Reclaimed from cis pQTL screen	0.2177	Apo E4		Somalogic	P02649	45329214	19	G	T		0.0480044	20.5662
rs12980641	Reclaimed from cis pQTL screen	-0.2262	PGRP-S	3301	Somalogic	O75594	46528941	19	T	C		0.0498787	20.5662
rs11623651	Reclaimed from cis pQTL screen	0.3619	Granzyme B		Somalogic	P10144	25132860	14	A	C		0.079784	20.5753
rs2449716	Reclaimed from cis pQTL screen	0.1193	Replication initiator 1	3301	Somalogic	Q9BWE0	149617499	7	C	T	0.39556	0.0263	20.5764
rs75399011	Reclaimed from cis pQTL screen	0.2033	COMM domain-containing protein 7	3301	Somalogic	Q86VX2	32069986	20	A	G	0.08557	0.0448	20.593
rs143555557	Reclaimed from cis pQTL screen	-0.4989	Interferon alpha-4	3301	Somalogic	P05014	21129489	9	T	C	0.01496	0.1099	20.6078
rs60721637	Reclaimed from cis pQTL screen	-0.2211	Keratinocyte differentiation-associated protein	3301	Somalogic	P60985	34981796	19	A	G	0.0716	0.0487	20.612
rs14983	Reclaimed from cis pQTL screen	-0.1403	matrix metallopeptidase 7		Somalogic	P09237	102391425	11	A	G	0.1995	0.0309	20.6157
rs2412299	Reclaimed from cis pQTL screen	0.1149	Collagen alpha-1(I) chain	3301	Somalogic	P02452	48243736	17	A	G	0.63978	0.0253	20.6252
rs118118597	Reclaimed from cis pQTL screen	0.2834	V-set and immunoglobulin domain-containing protein 2	3301	Somalogic	Q96IQ7	124201565	11	T	C	0.04234	0.0624	20.6267
rs2413983	Reclaimed from cis pQTL screen	-0.1122	Fibroblast growth factor 7	3301	Somalogic	P21781	50240200	15	A	C	0.46245	0.0247	20.6344
rs192335259	Reclaimed from cis pQTL screen	0.6101	Angiopoietin-2	3301	Somalogic	O15123	6602197	8	G	A	0.0086	0.1342	20.6679
rs79969073	Reclaimed from cis pQTL screen	-0.4252	Unconventional myosin-VI	3301	Somalogic	Q9UM54	76719695	6	G	T	0.01838	0.0935	20.6806
rs2915818	Reclaimed from cis pQTL screen	-0.1234	SPARC	3301	Somalogic	P09486	151115290	5	A	T	0.69018	0.0271	20.7344
rs144031753	Reclaimed from cis pQTL screen	-0.3261	Structural maintenance of chromosomes protein 3	3301	Somalogic	Q9UQE7	111616217	10	A	T	0.03275	0.0716	20.7432
rs118095417	34857953	0.14	TPST2	35559	Somalogic	O60704	26596888	22	G	A	0.017	0.030738	20.7445
rs12731981	Reclaimed from cis pQTL screen	-0.4955	Thrombopoietin Receptor		Somalogic	P40238	43804340	1	A	G		0.108782	20.7479
rs145361154	Reclaimed from cis pQTL screen	0.4951	Cell adhesion molecule 4	3301	Somalogic	Q8NFZ8	43941361	19	C	T	0.01699	0.1086	20.7839
rs112491404	Reclaimed from cis pQTL screen	0.3879	Rap1 GTPase-GDP dissociation stimulator 1	3301	Somalogic	P52306	99395939	4	C	T	0.02235	0.085	20.8258
rs7618923	Reclaimed from cis pQTL screen	-0.1493	CUB domain-containing protein 1	3301	Somalogic	Q9H5V8	45130725	3	T	C	0.19165	0.0327	20.8461
rs111815561	Reclaimed from cis pQTL screen	0.2717	Toll-interacting protein	3301	Somalogic	Q9H0E2	1049685	11	G	C	0.05017	0.0595	20.8519
rs765320	Reclaimed from cis pQTL screen	0.137	Annexin A2	3301	Somalogic	P07355	60695054	15	T	C	0.22043	0.03	20.8544
rs117209517	Reclaimed from cis pQTL screen	-0.3334	Netrin receptor UNC5B	3301	Somalogic	Q8IZJ1	73068224	10	A	G	0.03016	0.073	20.8586
rs399889	Reclaimed from cis pQTL screen	-0.1403	Versican core protein	3301	Somalogic	P13611	82214203	5	C	T	0.20157	0.0307	20.8852
rs147199519	Reclaimed from cis pQTL screen	-0.2368	Ankyrin repeat domain-containing protein 46	3301	Somalogic	Q86W74	101029058	8	A	G	0.06854	0.0518	20.898
rs6032226	Reclaimed from cis pQTL screen	-0.1134	WAP four-disulfide core domain protein 2	3301	Somalogic	Q14508	44114279	20	T	C	0.50264	0.0248	20.9085
rs10067818	Reclaimed from cis pQTL screen	0.3021	CCL28		Somalogic	Q9NRJ3	44161816	5	T	C		0.0660617	20.9123
rs9284955	34857953	-0.04	VEGF sR2	35559	Somalogic	P35968	55136950	4	T	C	0.2353	0.00874519	20.921
rs73793939	Reclaimed from cis pQTL screen	-0.281	alpha-2-macroglobulin receptor-associated protein	3301	Somalogic	P30533	3483814	4	G	A	0.04287	0.0614	20.9448
rs10065290	Reclaimed from cis pQTL screen	-0.5057	RNA polymerase II elongation factor ELL2	3301	Somalogic	O00472	94413735	5	C	T	0.98477	0.1104	20.982
rs117803589	Reclaimed from cis pQTL screen	-0.658	Transmembrane gamma-carboxyglutamic acid protein 4	3301	Somalogic	Q9BZD6	32229495	11	A	G	0.00991	0.1436	20.9963
rs4073219	Reclaimed from cis pQTL screen	0.1196	Carbohydrate sulfotransferase 15	3301	Somalogic	Q7LFX5	125827447	10	C	T	0.64327	0.0261	20.9982
rs4940838	Reclaimed from cis pQTL screen	0.1155	Signal peptidase complex catalytic subunit SEC11C		Somalogic	Q9BY50	56789978	18	T	C	0.40273	0.0252	21.0069
rs35784756	Reclaimed from cis pQTL screen	-0.1453	Platelet-derived growth factor receptor-like protein	3301	Somalogic	Q15198	17435340	8	T	C	0.19068	0.0317	21.0094
rs11636342	Reclaimed from cis pQTL screen	-0.1651	Death-associated protein kinase 2	3301	Somalogic	Q9UIK4	64326882	15	A	G	0.142	0.036	21.0324
rs11711725	Reclaimed from cis pQTL screen	0.2116	Serine protease inhibitor Kazal-type 8	3301	Somalogic	P0C7L1	47650995	3	G	A	0.10534	0.0461	21.0683
rs2602836	Reclaimed from cis pQTL screen	0.1148	Alcohol dehydrogenase 4	3301	Somalogic	P08319	100014805	4	G	A	0.57756	0.025	21.0865
rs145215835	Reclaimed from cis pQTL screen	0.2869	coagulation factor II thrombin receptor	3394	Somalogic	P25116	76053731	5	A	G	0.1401	0.0624	21.1394
rs62365862	Reclaimed from cis pQTL screen	-0.2952	Arylsulfatase K	3301	Somalogic	Q6UWY0	94945990	5	C	G	0.04233	0.0642	21.1428
rs12537573	Reclaimed from cis pQTL screen	0.1191	Leptin	3301	Somalogic	P41159	127898800	7	G	A	0.37825	0.0259	21.1458
rs12609318	Reclaimed from cis pQTL screen	-0.2244	LIGHT	3301	Somalogic	O43557	6663916	19	A	G		0.048772	21.1692
rs482759	Reclaimed from cis pQTL screen	-0.1454	Spliceosome RNA helicase DDX39B	3301	Somalogic	Q13838	32195017	6	G	A	0.194	0.0316	21.1716
rs1160630	Reclaimed from cis pQTL screen	-0.2019	DKK1		Somalogic	O94907	54417882	10	T	C		0.0438246	21.2245
rs10924244	Reclaimed from cis pQTL screen	0.1929	Nidogen	3301	Somalogic	P14543	236281777	1	A	G		0.041862	21.2336
rs7524694	34857953	-0.06	Pancreatic alpha-amylase	35559	Somalogic	P04746	103477009	1	C	T	0.0978	0.0130085	21.2739
rs144376466	32895551	0.436	AKR7A2	3200	Somalogic	O43488	19600538	1	C	T	0.912	0.0944	21.3319
rs188524036	Reclaimed from cis pQTL screen	-0.5626	Chymotrypsin-like elastase family member 2A	3301	Somalogic	P08217	15798603	1	G	T	0.01078	0.1218	21.3356
rs11539917	Reclaimed from cis pQTL screen	0.382	Ras-related C3 botulinum toxin substrate 3	3301	Somalogic	P60763	79941511	17	T	C	0.0281	0.0827	21.3361
rs539306633	Reclaimed from cis pQTL screen	-0.7242	Midkine	3301	Somalogic	P21741	47004009	11	T	A	0.00784	0.1567	21.3589
rs9381413	34857953	-0.07	CLIC5	35559	Somalogic	Q9NZA1	45978728	6	A	G	0.0836	0.0151452	21.3622
rs12981809	Reclaimed from cis pQTL screen	-0.1618	Nectin-2		Somalogic	Q92692	45367270	19	T	C	0.21241	0.035	21.3708
rs17774176	34648354	0.148	SIRPB1	10708	Somalogic	O00241	1792416	20	C	G	0.95	0.032	21.3906
rs62067998	Reclaimed from cis pQTL screen	-0.1332	Dual specificity mitogen-activated protein kinase kinase 3	3301	Somalogic	P46734	20395172	17	C	A	0.28294	0.0288	21.3906
rs3746002	Reclaimed from cis pQTL screen	-0.1943	plasminogen activator, urokinase receptor		Somalogic	Q03405	44123894	19	A	G	0.1593	0.042	21.4016
rs4233381	Reclaimed from cis pQTL screen	0.2009	Cyclic AMP-dependent transcription factor ATF-6 alpha	3301	Somalogic	P18850	161910720	1	C	T	0.9073	0.0434	21.4279
rs72757370	34857953	0.09	Tenascin	35559	Somalogic	P24821	115538859	9	G	A	0.0521	0.0194323	21.4505
rs4768304	Reclaimed from cis pQTL screen	-0.2851	contactin-1		Somalogic	Q12860	41075668	12	G	A		0.0615102	21.4833
rs266088	Reclaimed from cis pQTL screen	0.1613	Stromal cell-derived factor 1	3301	Somalogic	P48061	44870015	10	T	C	0.15429	0.0348	21.4838
rs34376566	Reclaimed from cis pQTL screen	0.1137	Netrin receptor UNC5D	3301	Somalogic	Q6UXZ4	35110793	8	A	G	0.42473	0.0245	21.5372
rs34912772	34857953	-0.04	Calponin-1	35559	Somalogic	P51911	11566330	19	C	T	0.4613	0.00861884	21.5388
rs9268199	Reclaimed from cis pQTL screen	-0.1516	Leukocyte-specific transcript 1 protein	3301	Somalogic	O00453	32278635	6	A	G	0.82568	0.0326	21.6254
rs10876817	Reclaimed from cis pQTL screen	-0.1144	CD63 antigen	3301	Somalogic	P08962	55972410	12	G	A	0.5203	0.0246	21.6263
rs10402271	Reclaimed from cis pQTL screen	0.2229	Apo E		Somalogic	P02649	45329214	19	G	T		0.0479252	21.6318
rs57697972	Reclaimed from cis pQTL screen	-0.1587	Fatty acid-binding protein, adipocyte	3301	Somalogic	P15090	82398579	8	G	A	0.15928	0.0341	21.6593
rs5745687	Reclaimed from cis pQTL screen	-0.2296	hepatocyte growth factor	3394	Somalogic	P14210	81359051	7	T	C	0.0623	0.0493	21.6895
rs405722	Reclaimed from cis pQTL screen	0.3976	HSP 70		Somalogic	P34932	31685945	6	A	C		0.0853585	21.697
rs11679597	Reclaimed from cis pQTL screen	-0.1389	Protein FAM171B	3301	Somalogic	Q6P995	187678842	2	T	C	0.22053	0.0298	21.7256
rs565921	Reclaimed from cis pQTL screen	0.3404	Probable RNA-binding protein EIF1AD	3301	Somalogic	Q8N9N8	65714925	11	T	C	0.0294	0.073	21.7437
rs11888059	Reclaimed from cis pQTL screen	0.1153	Interleukin-1 receptor type 1	3301	Somalogic	P14778	102665086	2	G	A	0.50138	0.0247	21.7904
rs7288262	Reclaimed from cis pQTL screen	0.2026	Signal peptide, CUB and EGF-like domain-containing protein 1	3301	Somalogic	Q8IWY4	43704364	22	T	C	0.09122	0.0434	21.7921
rs148050290	34857953	-0.11	CATO	35559	Somalogic	P43234	155968404	4	C	T	0.0306	0.0235097	21.8922
rs2277621	Reclaimed from cis pQTL screen	-0.1568	Probable ATP-dependent RNA helicase DHX58	3301	Somalogic	Q96C10	40264661	17	G	C	0.16504	0.0335	21.908
rs61745629	34857953	-0.18	T132A	35559	Somalogic	Q24JP5	60932061	11	T	C	0.0107	0.0384317	21.9364
rs28477738	34857953	0.04	PCD10	35559	Somalogic	Q9P2E7	132977021	4	G	A	0.4488	0.0085318	21.9806
rs2580761	Reclaimed from cis pQTL screen	0.1356	Nuclear receptor-binding protein	3301	Somalogic	Q9UHY1	27426362	2	A	G	0.23413	0.0289	22.0153
rs76058727	Reclaimed from cis pQTL screen	0.3996	RNA binding protein fox-1 homolog 2	3301	Somalogic	O43251	35910225	22	G	A	0.02285	0.0851	22.0491
rs311606	Reclaimed from cis pQTL screen	0.1282	Leucine-rich repeat transmembrane neuronal protein 2	3301	Somalogic	O43300	138045240	5	A	G	0.27932	0.0273	22.0521
rs146776010	Reclaimed from cis pQTL screen	0.6588	Galectin-10	3301	Somalogic	Q05315	40225031	19	C	G	0.00796	0.1401	22.1121
rs336958	Reclaimed from cis pQTL screen	0.1395	Hyaluronan and proteoglycan link protein 1		Somalogic	P10915	82973396	5	C	T	0.77875	0.0296	22.2108
rs881436	Reclaimed from cis pQTL screen	-0.2017	LYVE1	3301	Somalogic	Q9Y5Y7	10626684	11	C	T		0.0427149	22.2973
rs115392377	34648354	-0.208	PDIA5	10708	Somalogic	Q14554	123104639	3	A	G	0.02	0.044	22.3471
rs727428	Reclaimed from cis pQTL screen	0.182	SHBG	3301	Somalogic	P04278	7537792	17	C	T		0.0384859	22.3635
rs12452840	Reclaimed from cis pQTL screen	-0.1277	Tax1-binding protein 3	3301	Somalogic	O14907	2919623	17	C	G	0.69664	0.027	22.3694
rs2493875	Reclaimed from cis pQTL screen	-0.5629	BNP-32		Somalogic	P16860	12710882	1	A	C		0.118931	22.4013
rs10823911	Reclaimed from cis pQTL screen	0.1214	DnaJ homolog subfamily B member 12	3301	Somalogic	Q9NXW2	74040034	10	C	A	0.3605	0.0256	22.4883
rs2241392	Reclaimed from cis pQTL screen	-0.2032	iC3b		Somalogic	P01024	6685983	19	C	G		0.0427699	22.572
rs765320	Reclaimed from cis pQTL screen	0.1426	Annexin A2	3301	Somalogic	P07355	60695054	15	T	C	0.22043	0.03	22.5942
rs10215427	Reclaimed from cis pQTL screen	0.1217	Dihydrolipoyl dehydrogenase, mitochondrial	3301	Somalogic	P09622	107498242	7	G	A	0.5905	0.0256	22.5996
rs2854050	Reclaimed from cis pQTL screen	-0.4711	sRAGE	3301	Somalogic	Q15109	32185605	6	A	G		0.0990955	22.6005
rs13181677	Reclaimed from cis pQTL screen	0.1243	Leukemia inhibitory factor receptor	3301	Somalogic	P42702	38541153	5	G	T	0.3468	0.0261	22.681
rs12507711	Reclaimed from cis pQTL screen	-0.1791	Caspase-3	3301	Somalogic	P42574	185571776	4	T	C	0.12506	0.0376	22.689
rs1982632	Reclaimed from cis pQTL screen	-0.2693	TCCR	3301	Somalogic	Q6UWB1	14139004	19	G	A		0.0565044	22.7148
rs72696208	Reclaimed from cis pQTL screen	-0.1297	Tropomyosin alpha-3 chain		Somalogic	P06753	154096097	1	T	C	0.31104	0.0272	22.7375
rs11215416	Reclaimed from cis pQTL screen	0.1359	Cell adhesion molecule 1	3301	Somalogic	Q9BY67	115077327	11	G	A	0.25277	0.0285	22.7378
rs7833798	Reclaimed from cis pQTL screen	-0.8044	Carbonic anhydrase I		Somalogic	P00915	86296774	8	G	A		0.168637	22.753
rs8005941	Reclaimed from cis pQTL screen	-0.1166	Glucosamine 6-phosphate N-acetyltransferase	3301	Somalogic	Q96EK6	53285465	14	C	T	0.48781	0.0244	22.8359
rs73024076	34648354	-0.153	PLG	10708	Somalogic	P00747	161450190	6	T	C	0.05	0.032	22.8604
rs12417389	Reclaimed from cis pQTL screen	0.1205	Cysteine--tRNA ligase, cytoplasmic	3301	Somalogic	P49589	3035304	11	C	G	0.39949	0.0252	22.8651
rs4073219	Reclaimed from cis pQTL screen	0.1245	Carbohydrate sulfotransferase 15	3301	Somalogic	Q7LFX5	125827447	10	C	T	0.64327	0.026	22.9294
rs77463367	32895551	0.348	CROT	3200	Somalogic	Q9UKG9	87006034	7	C	G	0.93	0.0726	22.9766
rs1200353	Reclaimed from cis pQTL screen	-0.2281	Dtk		Somalogic	Q06418	41836234	15	C	T		0.0475803	22.9824
rs11971220	Reclaimed from cis pQTL screen	0.2655	NADPH-P450 Oxidoreductase	3301	Somalogic	P16435	75842792	7	T	C		0.055186	23.1457
rs2993619	34857953	-0.07	B4GT2	35559	Somalogic	O60909	43989531	1	T	C	0.0854	0.0145269	23.2192
rs569101	Reclaimed from cis pQTL screen	-0.1278	Insulin-like peptide INSL5	3301	Somalogic	Q9Y5Q6	67322740	1	A	G	0.61725	0.0265	23.2579
rs62244499	Reclaimed from cis pQTL screen	-0.1606	CUB domain-containing protein 1	3301	Somalogic	Q9H5V8	45210476	3	T	C	0.16548	0.0333	23.2596
rs710252	Reclaimed from cis pQTL screen	-0.2185	sTie-1		Somalogic	P35590	43803222	1	A	G		0.0452194	23.3482
rs12595687	Reclaimed from cis pQTL screen	-0.5816	ARP19		Somalogic	P56211	53761732	15	T	C		0.120265	23.3868
rs2659091	34857953	-0.04	kallikrein 8	35559	Somalogic	O60259	50943274	19	A	G	0.3955	0.00826962	23.3964
rs10143409	Reclaimed from cis pQTL screen	0.2177	PCI	3301	Somalogic	P05154	95050665	14	C	T		0.0449886	23.416
rs525355	Reclaimed from cis pQTL screen	-0.121	Protein APCDD1	3301	Somalogic	Q8J025	10479435	18	G	A	0.42708	0.025	23.4256
rs2776937	34857953	-0.05	NRP1	35559	Somalogic	O14786	33317261	10	A	G	0.2553	0.0103273	23.4407
rs4591139	34857953	-0.04	PLCG2	35559	Somalogic	P16885	81787103	16	T	C	0.4587	0.0082618	23.4407
rs8010365	Reclaimed from cis pQTL screen	0.2189	NRX3B	3301	Somalogic	Q9HDB5	79534792	14	G	A		0.0451899	23.4644
rs146991669	34857953	-0.1	PGRP-L	35559	Somalogic	Q96PD5	15361553	19	T	C	0.0445	0.020635	23.485
rs193228861	34857953	-0.18	PSG4	35559	Somalogic	Q00888	41730113	19	C	A	0.0114	0.037143	23.485
rs55893847	Reclaimed from cis pQTL screen	-0.1678	Vinexin b	3301	Somalogic	O60504	22428751	8	G	C	0.17139	0.0346	23.5197
rs11079240	34857953	0.04	Noggin	35559	Somalogic	Q13253	56584888	17	A	C	0.4339	0.00824623	23.5293
rs1041067	Reclaimed from cis pQTL screen	-0.278	SLAF6	3301	Somalogic	Q96DU3	160457127	1	T	C		0.0572724	23.5613
rs185565850	Reclaimed from cis pQTL screen	-0.5461	Glia maturation factor gamma	3301	Somalogic	O60234	39653085	19	G	T	0.01331	0.1125	23.5635
rs114164558	Reclaimed from cis pQTL screen	-0.2365	Protocadherin-9	3301	Somalogic	Q9HC56	67815660	13	A	G	0.07232	0.0487	23.5833
rs573003825	Reclaimed from cis pQTL screen	-0.6681	Fructose-bisphosphate aldolase C	3301	Somalogic	P09972	27049381	17	A	G	0.00991	0.1372	23.7124
rs7367758	Reclaimed from cis pQTL screen	-0.1727	Thrombospondin-3	3301	Somalogic	P49746	155087083	1	T	C	0.14904	0.0354	23.8001
rs1126477	Reclaimed from cis pQTL screen	-0.2573	Lactoferrin	3301	Somalogic	P02788	46501268	3	T	C		0.0527362	23.8047
rs11160566	Reclaimed from cis pQTL screen	-0.1645	Ena/VASP-like protein	3301	Somalogic	Q9UI08	100427592	14	G	A	0.17814	0.0337	23.8271
rs11064426	Reclaimed from cis pQTL screen	-0.1319	Triosephosphate isomerase	3301	Somalogic	P60174	6953257	12	C	A	0.33326	0.027	23.865
rs2846446	34857953	-0.06	SVEP1	35559	Somalogic	Q4LDE5	110743599	9	A	G	0.164	0.0122772	23.8838
rs11080264	Reclaimed from cis pQTL screen	-0.1281	Eotaxin	3301	Somalogic	P51671	32552263	17	G	A	0.37904	0.0262	23.9054
rs487174	Reclaimed from cis pQTL screen	0.3508	Peroxiredoxin-1		Somalogic	Q06830	46009536	1	G	A		0.0717382	23.9121
rs10882275	Reclaimed from cis pQTL screen	-0.2901	RBP	3301	Somalogic	P02753	95353488	10	T	C		0.059313	23.9219
rs1980606	Reclaimed from cis pQTL screen	-0.268	CD48		Somalogic	P09326	160654786	1	A	G		0.0546381	24.059
rs35593129	34857953	-0.04	Contactin-4	35559	Somalogic	Q8IWV2	2170144	3	G	A	0.3972	0.00815459	24.0611
rs2890358	Reclaimed from cis pQTL screen	0.1698	Retinoid-binding protein 7		Somalogic	Q96R05	10027540	1	A	G	0.84938	0.0346	24.0837
rs2592887	Reclaimed from cis pQTL screen	-0.2032	CRP		Somalogic	P02741	159652939	1	T	C		0.0413849	24.1081
rs3814258	Reclaimed from cis pQTL screen	-0.2798	Coagulation Factor Xa		Somalogic	P00742	113915485	13	A	G		0.0569509	24.1376
rs57723662	34857953	0.05	MCP-2	35559	Somalogic	P80075	34208797	17	C	G	0.1738	0.0101745	24.1498
rs1050955	Reclaimed from cis pQTL screen	-0.2525	PAI-1	3301	Somalogic	P05121	100782460	7	A	G		0.0513316	24.1965
rs982403	34648354	0.123	PLG	10708	Somalogic	P00747	160748088	6	C	G	0.92	0.025	24.2064
rs567040	Reclaimed from cis pQTL screen	0.2183	Layilin	3301	Somalogic	Q6UX15	111460678	11	T	C		0.0443249	24.2556
rs12603982	Reclaimed from cis pQTL screen	0.1281	Peptide YY		Somalogic	P10082	42026573	17	T	C	0.57276	0.026	24.2746
rs12374370	Reclaimed from cis pQTL screen	-0.1429	C-X-C motif chemokine 9	3301	Somalogic	Q07325	76858401	4	G	A	0.23724	0.029	24.2811
rs3136555	Reclaimed from cis pQTL screen	0.2576	Granzyme A	3301	Somalogic	P12544	54398339	5	C	G	0.06673	0.0522	24.3529
rs113311460	34648354	-0.247	FCRL4 FCRH4 IFGP2 IRTA1	10708	Somalogic	Q96PJ5	157567808	1	T	C	0.02	0.05	24.4036
rs16833290	Reclaimed from cis pQTL screen	0.2618	Nidogen		Somalogic	P14543	236265665	1	C	A		0.0529852	24.4135
rs11557488	Reclaimed from cis pQTL screen	0.1479	Glucosidase 2 subunit beta	3301	Somalogic	P14314	11558275	19	A	G	0.22108	0.0299	24.4677
rs12893068	34648354	-0.238	RNASE4 RNS4	10708	Somalogic	P34096	21163447	14	A	G	0.02	0.048	24.5851
rs1466733	34857953	0.05	CPN2	35559	Somalogic	P22792	194400269	3	G	A	0.2322	0.0100823	24.5934
rs1409437	Reclaimed from cis pQTL screen	0.1226	Plastin-2	3301	Somalogic	P13796	46704213	13	G	A	0.44181	0.0247	24.637
rs2244305	Reclaimed from cis pQTL screen	0.2186	IL-10 Rb	3301	Somalogic	Q08334	34652958	21	T	C		0.0440282	24.6512
rs465228	Reclaimed from cis pQTL screen	0.1227	Growth arrest-specific protein 1	3301	Somalogic	P54826	89084520	9	G	A	0.50864	0.0247	24.6772
rs10930046	Reclaimed from cis pQTL screen	1.029	SEPR	3301	Somalogic	Q12884	163137983	2	C	T		0.206959	24.7208
rs11898475	Reclaimed from cis pQTL screen	-0.1244	Methylmalonyl-CoA epimerase, mitochondrial	3301	Somalogic	Q96PE7	71377553	2	T	C	0.54006	0.025	24.7606
rs10208542	Reclaimed from cis pQTL screen	-0.1852	Interleukin-1 receptor type 1	3301	Somalogic	P14778	102732315	2	C	G	0.13243	0.0372	24.7854
rs79693490	34648354	0.334	SAT2	10708	Somalogic	Q96F10	7502608	17	A	G	0.01	0.067	24.851
rs113664961	Reclaimed from cis pQTL screen	-0.4425	Calcyclin-binding protein	3301	Somalogic	Q9HB71	174743745	1	T	C	0.02155	0.0887	24.8874
rs17831160	Reclaimed from cis pQTL screen	0.5337	MATN2	3301	Somalogic	O00339	99045866	8	A	G		0.106847	24.95
rs41278571	Reclaimed from cis pQTL screen	0.9411	VEGF-C	3301	Somalogic	P49767	177650866	4	T	C		0.188333	24.97
rs9438584	Reclaimed from cis pQTL screen	-0.3667	Ficolin-3		Somalogic	O75636	27832148	1	G	A		0.0733693	24.98
rs2569737	Reclaimed from cis pQTL screen	0.1255	Prostate-specific antigen	3301	Somalogic	P07288	51369587	19	G	C	0.57269	0.0251	25
rs6759927	Reclaimed from cis pQTL screen	-0.1325	Collagen alpha-3(VI) chain	3301	Somalogic	P12111	238227919	2	G	A	0.3228	0.0265	25
rs192970887	34857953	0.14	AL3B1	35559	Somalogic	P43353	67847195	11	T	C	0.0205	0.0279297	25.126
rs17366568	Reclaimed from cis pQTL screen	-0.2953	Adiponectin		Somalogic	Q15848	186570453	3	A	G		0.0588481	25.1804
rs1781733	Reclaimed from cis pQTL screen	-0.1225	Lactoylglutathione lyase	3301	Somalogic	Q04760	38675653	6	C	G	0.48522	0.0244	25.2053
rs2303799	Reclaimed from cis pQTL screen	-0.1286	Procollagen galactosyltransferase 1	3301	Somalogic	Q8NBJ5	17693206	19	C	T	0.44954	0.0256	25.2349
rs2515716	Reclaimed from cis pQTL screen	0.2302	IL-10 Rb		Somalogic	Q08334	34649806	21	G	A		0.0457109	25.3613
rs56157305	34857953	0.06	Cathepsin H	35559	Somalogic	P09668	78975403	15	AAAA		0.1444	0.0119069	25.3925
rs112867461	Reclaimed from cis pQTL screen	-0.2198	NKG2D ligand 3	3301	Somalogic	Q9BZM4	150373160	6	A	G	0.09468	0.0436	25.4145
rs1887241	Reclaimed from cis pQTL screen	0.3181	ARMEL		Somalogic	Q49AH0	14161557	10	G	A		0.0630026	25.4924
rs229492	34857953	-0.06	IL-2 sRb	35559	Somalogic	P14784	37164552	22	T	C	0.1541	0.0118758	25.5258
rs9410013	34857953	0.04	NOE1	35559	Somalogic	Q99784	134931192	9	T	C	0.4128	0.00791718	25.5258
rs2297663	Reclaimed from cis pQTL screen	0.2108	LRP8	3301	Somalogic	Q14114	53722752	1	C	A		0.0417013	25.553
rs34621285	Reclaimed from cis pQTL screen	0.1342	Thioredoxin reductase 1, cytoplasmic	3301	Somalogic	Q16881	104692071	12	C	A	0.30726	0.0265	25.6456
rs12912342	Reclaimed from cis pQTL screen	-0.1322	Neuromedin-B	3301	Somalogic	P08949	85248216	15	C	T	0.32823	0.0261	25.6556
rs622913	Reclaimed from cis pQTL screen	-0.2151	Fractalkine/CX3CL-1		Somalogic	P78423	57489538	16	A	G		0.0424595	25.6644
rs10972211	Reclaimed from cis pQTL screen	0.1764	C-C motif chemokine 21	3301	Somalogic	O00585	34729990	9	A	G	0.14565	0.0348	25.6944
rs974950	Reclaimed from cis pQTL screen	0.2147	IL-1 sRI		Somalogic	P14778	102659194	2	T	C		0.0423138	25.7454
rs11079348	Reclaimed from cis pQTL screen	-0.3144	PERL	3301	Somalogic	P22079	56438624	17	T	G		0.0618898	25.8064
rs11127632	Reclaimed from cis pQTL screen	0.1577	Roundabout homolog 1	3301	Somalogic	Q9Y6N7	78787706	3	C	G	0.19419	0.031	25.8786
rs31226	Reclaimed from cis pQTL screen	-0.1269	follistatin	3394	Somalogic	P19883	53327571	5	C	T	0.5955	0.0249	25.9731
rs112495041	Reclaimed from cis pQTL screen	0.2008	Chitinase-3-like protein 2	3301	Somalogic	Q15782	111768817	1	A	G	0.11189	0.0394	25.9738
rs342281	Reclaimed from cis pQTL screen	-0.2278	PK3CG	3301	Somalogic	P48736	106361843	7	C	T		0.044588	26.1019
rs142493024	34857953	0.12	Collagen a1(VI)	35559	Somalogic	P12109	45993879	21	A	G	0.0332	0.0234872	26.1035
rs60897247	Reclaimed from cis pQTL screen	-0.134	coagulation factor III, tissue factor	3394	Somalogic	P13726	95129365	1	T	C	0.4633	0.0262	26.1581
rs34565975	34648354	0.297	PLXNC1	10708	Somalogic	O60486	94603406	12	C	G	0.01	0.058	26.2215
rs2291668	Reclaimed from cis pQTL screen	0.1717	Tumor necrosis factor ligand superfamily member 14	3301	Somalogic	O43557	6669934	19	A	G	0.16618	0.0335	26.2694
rs11575222	34857953	-0.1	Apo F	35559	Somalogic	Q13790	56360210	12	A	G	0.0468	0.0195063	26.2814
rs73609053	Reclaimed from cis pQTL screen	0.5847	26S proteasome non-ATPase regulatory subunit 7	3301	Somalogic	P51665	73966958	16	A	G	0.01399	0.114	26.3061
rs148521011	34857953	0.17	HBD-1	35559	Somalogic	P60022	6900255	8	G	T	0.0145	0.0330769	26.4148
rs56062372	Reclaimed from cis pQTL screen	0.161	Alpha-2,8-sialyltransferase 8F	3301	Somalogic	P61647	17389854	10	G	C	0.19318	0.0313	26.4584
rs35826499	Reclaimed from cis pQTL screen	0.2338	UNC5H3	3301	Somalogic	O95185	96428624	4	A	G		0.045451	26.4607
rs9862196	34857953	-0.05	FAM3D	35559	Somalogic	Q96BQ1	58630443	3	C	T	0.2162	0.00970403	26.5482
rs4381184	Reclaimed from cis pQTL screen	0.1376	Olfactomedin-like protein 3	3301	Somalogic	Q9NRN5	114489769	1	C	A	0.69347	0.0267	26.5592
rs6661421	Reclaimed from cis pQTL screen	0.2487	Aflatoxin B1 aldehyde reductase		Somalogic	O43488	19755204	1	C	T		0.048207	26.6153
rs11698449	34857953	-0.05	EMIL3	35559	Somalogic	Q9NT22	41427151	20	G	A	0.2432	0.00968781	26.6372
rs1014177	Reclaimed from cis pQTL screen	0.1365	Tissue factor pathway inhibitor 2	3301	Somalogic	P48307	93564686	7	T	C	0.44979	0.0264	26.7336
rs7255673	Reclaimed from cis pQTL screen	-0.8178	kallikrein 8	3301	Somalogic	O60259	51492314	19	A	C		0.158029	26.7806
rs520354	Reclaimed from cis pQTL screen	0.1272	Apolipoprotein B	3301	Somalogic	P04114	21259612	2	G	A	0.46656	0.0245	26.9552
rs117268623	34857953	-0.18	Kallikrein 11	35559	Somalogic	Q9UBX7	51024714	19	T	C	0.0173	0.0345884	27.0822
rs116843064	Reclaimed from cis pQTL screen	-0.4801	Angiopoietin-related protein 4	3301	Somalogic	Q9BY76	8429323	19	A	G	0.01886	0.0922	27.1145
rs72641546	34857953	0.22	Carbonic anhydrase 6	35559	Somalogic	P23280	8945251	1	T	C	0.0113	0.04224	27.1267
rs137903671	Reclaimed from cis pQTL screen	-0.3918	Chondroadherin	3301	Somalogic	O15335	48373039	17	G	A	0.02932	0.0752	27.1452
rs190519665	Reclaimed from cis pQTL screen	-0.5725	Olfactomedin-like protein 3	3301	Somalogic	Q9NRN5	114852853	1	T	A	0.01609	0.1098	27.1861
rs138543788	34648354	0.334	GSTM4	10708	Somalogic	Q03013	109801543	1	A	G	0.99	0.064	27.2354
rs7147814	Reclaimed from cis pQTL screen	-0.1318	Chromogranin-A	3301	Somalogic	P10645	93359410	14	A	T	0.39811	0.0252	27.3546
rs1288516	Reclaimed from cis pQTL screen	-0.1444	Low-density lipoprotein receptor-related protein 8	3301	Somalogic	Q14114	53748286	1	A	G	0.30821	0.0276	27.3726
rs979972	Reclaimed from cis pQTL screen	-0.2154	Galectin-4		Somalogic	P56470	39144167	19	G	A		0.0411461	27.4053
rs11141236	Reclaimed from cis pQTL screen	0.4933	Golgi membrane protein 1	3301	Somalogic	Q8NBJ4	88716351	9	G	A	0.01678	0.0942	27.4233
rs7852748	34857953	-0.04	Cathepsin V	35559	Somalogic	O60911	97063838	9	C	T	0.4852	0.00763007	27.4829
rs143907086	34857953	0.21	PLOD2	35559	Somalogic	O00469	146086984	3	G	T	0.0096	0.0400579	27.4829
rs9612058	Reclaimed from cis pQTL screen	-0.18	Signal peptide, CUB and EGF-like domain-containing protein 1	3301	Somalogic	Q8IWY4	43773877	22	T	A	0.16768	0.0343	27.5395
rs118138471	34648354	0.21	PLEKHA7	10708	Somalogic	Q6IQ23	16956815	11	A	C	0.03	0.04	27.5625
rs7336649	Reclaimed from cis pQTL screen	0.1509	Periostin	3301	Somalogic	Q15063	38100058	13	T	G	0.75145	0.0287	27.6449
rs13147018	34857953	-0.06	LAP	35559	Somalogic	P28838	17601722	4	G	A	0.1563	0.0114082	27.6611
rs722429	Reclaimed from cis pQTL screen	0.1395	Insulin-like 3	3301	Somalogic	P51460	17924753	19	T	C	0.33222	0.0265	27.7113
rs1582815	Reclaimed from cis pQTL screen	-0.1353	SLIT and NTRK-like protein 5		Somalogic	O94991	88799243	13	A	G	0.36544	0.0257	27.7159
rs61766214	Reclaimed from cis pQTL screen	0.2464	Matrix-remodeling-associated protein 8		Somalogic	Q9BRK3	1286821	1	C	G	0.92467	0.0468	27.7198
rs4632248	Reclaimed from cis pQTL screen	-0.1581	Killer cell immunoglobulin-like receptor 2DL4	3301	Somalogic	Q99706	54324995	19	T	G	0.21439	0.03	27.7729
rs61910301	Reclaimed from cis pQTL screen	-0.2173	Cytotoxic and regulatory T-cell molecule	3301	Somalogic	O95727	122750821	11	T	C	0.10903	0.0411	27.9535
rs9738986	Reclaimed from cis pQTL screen	-0.1756	Oxidized low-density lipoprotein receptor 1	3301	Somalogic	P78380	10331099	12	A	G	0.16327	0.0332	27.9752
rs273631	34857953	-0.09	IGLO5	35559	Somalogic	A6NGN9	51307802	19	T	C	0.0645	0.0169896	28.062
rs13026869	34857953	0.05	PKDCC	35559	Somalogic	Q504Y2	42071416	2	A	G	0.2273	0.00943867	28.062
rs56036149	Reclaimed from cis pQTL screen	0.2249	Alpha-1,3-mannosyl-glycoprotein 4-beta-N-acetylglucosaminyltransferase C	3301	Somalogic	Q9UBM8	86424186	12	T	A	0.09564	0.0423	28.2682
rs1056784	34857953	-0.18	MMP19	35559	Somalogic	Q99542	55839529	12	A	G	0.017	0.0338451	28.2848
rs8111374	34857953	-0.04	DC-SIGN	35559	Somalogic	Q9NNX6	7772270	19	T	C	0.329	0.00751521	28.3294
rs10081281	Reclaimed from cis pQTL screen	0.132	Epidermal growth factor receptor	3301	Somalogic	P00533	55236796	7	T	C	0.45947	0.0248	28.3299
rs79998276	34648354	-0.112	BTD	10708	Somalogic	P43251	15702311	3	A	G	0.12	0.021	28.4444
rs3914010	Reclaimed from cis pQTL screen	-0.3423	MASP3	3301	Somalogic	P48740	186939573	3	G	A		0.0641732	28.4516
rs28362459	Reclaimed from cis pQTL screen	-0.3737	FUT5		Somalogic	Q11128	5844792	19	C	A		0.0700337	28.4729
rs12449192	Reclaimed from cis pQTL screen	-0.1415	Gamma-aminobutyric acid receptor-associated protein-like 2	3301	Somalogic	P60520	75615970	16	G	C	0.36705	0.0265	28.5116
rs146855074	34648354	-0.273	IGFLR1	10708	Somalogic	Q9H665	36206203	19	A	T	0.02	0.051	28.654
rs10413181	Reclaimed from cis pQTL screen	-0.2133	mucin 16, cell surface associated		Somalogic	Q8WXI7	9162998	19	T	A	0.2657	0.0398	28.7221
rs1755286	34857953	-0.05	ATL1	35559	Somalogic	Q8N6G6	17960184	9	C	T	0.3872	0.00932096	28.7753
rs55955100	Reclaimed from cis pQTL screen	0.1508	2',3'-cyclic-nucleotide 3'-phosphodiesterase	3301	Somalogic	P09543	40122138	17	A	G	0.73977	0.0281	28.7998
rs74327761	Reclaimed from cis pQTL screen	-0.2678	Interleukin-8	3301	Somalogic	P10145	74546760	4	C	T	0.06347	0.0499	28.8018
rs112721496	Reclaimed from cis pQTL screen	-0.2395	Serine protease inhibitor Kazal-type 5		Somalogic	Q9NQ38	147492111	5	G	A	0.0811	0.0446	28.8364
rs953239	34857953	-0.05	PCOC2	35559	Somalogic	Q9UKZ9	142727363	3	C	A	0.3433	0.00928505	28.9983
rs637858	34857953	0.05	CDON	35559	Somalogic	Q4KMG0	125965572	11	C	A	0.3265	0.00927791	29.0429
rs71335273	34857953	-0.06	Factor D	35559	Somalogic	P00746	847674	19	A	G	0.1622	0.011125	29.0875
rs10972159	Reclaimed from cis pQTL screen	-0.5095	Ciliary neurotrophic factor receptor subunit alpha	3301	Somalogic	P26992	34593086	9	A	G	0.0179	0.0944	29.1303
rs4756020	Reclaimed from cis pQTL screen	-0.2003	Carbohydrate sulfotransferase 1	3301	Somalogic	O43916	45732892	11	T	C	0.12143	0.0371	29.1484
rs1756361	Reclaimed from cis pQTL screen	-0.1431	Purine nucleoside phosphorylase	3301	Somalogic	P00491	20956774	14	C	T	0.37671	0.0265	29.16
rs8066653	34857953	-0.05	CO1A1	35559	Somalogic	P02452	50237339	17	T	A	0.2584	0.00925661	29.1767
rs74637005	Reclaimed from cis pQTL screen	-0.3624	NFU1 iron-sulfur cluster scaffold homolog, mitochondrial	3301	Somalogic	Q9UMS0	69650730	2	A	G	0.03852	0.067	29.2568
rs4075736	34857953	0.05	BGAL	35559	Somalogic	P16278	32993106	3	A	G	0.1964	0.00924249	29.2659
rs72758947	Reclaimed from cis pQTL screen	-0.2073	Fas apoptotic inhibitory molecule 3	3301	Somalogic	O60667	207087053	1	G	A	0.12531	0.0383	29.2955
rs73191242	Reclaimed from cis pQTL screen	-0.1703	P-selectin glycoprotein ligand 1	3301	Somalogic	Q14242	109013956	12	A	G	0.20008	0.0313	29.6033
rs2166735	34857953	0.07	SNX1	35559	Somalogic	Q13596	64525322	15	T	C	0.1113	0.0128613	29.6229
rs2468844	34857953	0.06	SAA2	35559	Somalogic	P0DJI9	18245480	11	C	T	0.1646	0.011024	29.6229
rs62271891	34857953	-0.13	CSTN2	35559	Somalogic	Q9H4D0	139791618	3	A	G	0.0313	0.0238493	29.7122
rs11947838	Reclaimed from cis pQTL screen	-0.2309	TEC	3301	Somalogic	P42680	48227694	4	A	G		0.0422894	29.8116
rs10845710	34857953	-0.05	HEBP1	35559	Somalogic	Q9NRV9	13182736	12	A	G	0.3947	0.00914538	29.8907
rs115736167	34857953	-0.19	KPYR	35559	Somalogic	P30613	155296818	1	G	C	0.0159	0.0347006	29.98
rs3008406	34857953	0.05	TINAL	35559	Somalogic	Q9GZM7	31573186	1	G	A	0.475	0.00913175	29.98
rs3745368	Reclaimed from cis pQTL screen	-0.5862	resistin	3301	Somalogic	Q9HD89	7735297	19	A	G		0.106854	30.0961
rs707927	34857953	-0.13	sRAGE	35559	Somalogic	Q15109	31777741	6	G	A	0.0348	0.0236546	30.2033
rs77795865	34857953	-0.15	PEAR1	35559	Somalogic	Q5VY43	156908681	1	T	C	0.0251	0.0272535	30.2926
rs145122962	34857953	-0.18	COMP	35559	Somalogic	P49747	18795828	19	T	C	0.0157	0.0326321	30.4266
rs11217234	32895551	-0.144	MCAM	6861	xMAP	P43121	119177938	11	A	G	0.718	0.026	30.6746
rs34563995	34648354	0.305	SEMA5A	10708	Somalogic	Q13591	9050549	5	T	C	0.98	0.055	30.7521
rs9814659	34857953	-0.05	CA2D3	35559	Somalogic	Q8IZS8	54562788	3	C	T	0.3347	0.00899215	30.9181
rs39603	34648354	0.078	TGFBI	10708	Somalogic	Q15582	135266894	5	C	G	0.34	0.014	31.0408
rs7163410	34857953	-0.2	ISLR2	35559	Somalogic	Q6UXK2	74121570	15	C	A	0.0141	0.0357624	31.2756
rs12884128	34648354	-0.096	SERPINA3 AACT GIG24 GIG25	10708	Somalogic	P01011	95137503	14	A	C	0.21	0.017	31.8893
rs60764079	34857953	0.07	PARC	35559	Somalogic	P55774	35960639	17	T	A	0.1491	0.0122735	32.528
rs10410645	33067605	-0.097	U-PAR	17396	Olink	Q03405			T	G	0.072	0.017	32.5571
rs137867888	34857953	0.17	Alcadein alpha-1	35559	Somalogic	O94985	9823391	1	C	G	0.0196	0.0297662	32.6175
rs4252159	34857953	0.08	Plasminogen	35559	Somalogic	P00747	160739612	6	A	G	0.0961	0.0139885	32.707
rs12601658	33067605	-0.063	MCP-1	21735	Olink	P13500			A	T	0.23	0.011	32.8017
rs673114	34857953	-0.05	Sialoadhesin	35559	Somalogic	Q9BZZ2	3697089	20	T	G	0.3518	0.00870711	32.9755
rs36106412	33067605	0.092	IL-6RA	21756	Olink	P08887			A	G	0.14	0.016	33.0625
rs144506209	34857953	-0.19	SULT 1A3	35559	Somalogic	P0DMM9	30124753	16	TGGTTTTTGTTTG		0.0175	0.0330422	33.0651
rs77489807	34857953	0.4	Protease nexin I	35559	Somalogic	P07093	224051100	2	T	C	0.0038	0.0695155	33.1099
rs876304	34857953	0.05	WFDC1	35559	Somalogic	Q9HC57	84331420	16	T	C	0.3103	0.00867186	33.2442
rs800978	34857953	0.05	NCF-1	35559	Somalogic	P14598	74781743	7		GGCT	0.2788	0.0086428	33.4681
rs189861387	33067605	0.11	CSTB	17663	Olink	P04080			T	G	0.059	0.019	33.518
rs2706762	32895551	0.79	PCYOX1	3200	Somalogic	Q9UHG3	70488470	2	C	T	0.86	0.1362	33.6434
rs2048335	34857953	-0.05	Sperm-associated antigen 2	35559	Somalogic	Q16222	162606415	1	A	G	0.2442	0.00860831	33.7368
rs11202914	33067605	-0.064	FAS	17399	Olink	P25445			T	C	0.39	0.011	33.8512
rs2089139	34648354	-0.134	CD300A CMRF35H IGSF12 HSPC083	10708	Somalogic	Q9UGN4	72499943	17	A	G	0.91	0.023	33.9433
rs6489536	33067605	0.07	FGF-23	15801	Olink	Q9GZV9			C	G	0.33	0.012	34.0278
rs11608458	33067605	-0.07	SCF	14845	Olink	P21583			T	C	0.64	0.012	34.0278
rs6132543	33067605	-0.07	TM	19192	Olink	P07204			A	G	0.31	0.012	34.0278
rs12537573	33067605	-0.076	LEP	12761	Olink	P41159			A	G	0.61	0.013	34.1775
rs133688	34857953	-0.05	F19A5	35559	Somalogic	Q7Z5A7	48371876	22	G	A	0.2661	0.00855172	34.1848
rs67621164	34857953	0.07	Siglec-7	35559	Somalogic	Q9Y286	51132484	19	A	G	0.1677	0.0119646	34.2296
rs28590506	34857953	-0.05	CHAD	35559	Somalogic	O15335	50457426	17	A	G	0.3235	0.00854053	34.2744
rs62215496	34857953	0.07	Collagen a1(VI)	35559	Somalogic	P12109	45982420	21	T	C	0.1779	0.0119334	34.4089
rs56915529	34648354	0.088	KLK10	10708	Somalogic	O43240	51635745	19	T	C	0.32	0.015	34.4178
rs12495133	34857953	0.05	ROBO1	35559	Somalogic	Q9Y6N7	78872370	3	A	C	0.4088	0.00851829	34.4537
rs55753316	34857953	-0.13	TFF3	35559	Somalogic	Q07654	42297299	21	T	C	0.0327	0.0221332	34.4985
rs2553287	34857953	-0.05	PGM2	35559	Somalogic	Q96G03	37845022	4	T	C	0.258	0.00849621	34.633
rs2474283	32895551	0.716	FCN3	3200	Somalogic	O75636	27716213	1	T	C	0.933	0.1213	34.8421
rs118104171	34857953	0.11	Transaldolase	35559	Somalogic	P37837	776914	11	A	G	0.0452	0.0186315	34.8571
rs79401056	34857953	-0.11	B4GT2	35559	Somalogic	O60909	43994960	1	C	G	0.047	0.0186195	34.9019
rs150650108	34857953	-0.17	CHL1	35559	Somalogic	O00533	96730	3	AAAAAGAT		0.0189	0.0287756	34.9019
rs34347618	34857953	-0.14	Collectin Kidney 1	35559	Somalogic	Q9BWP8	3637573	2	C	T	0.0409	0.0236672	34.9916
rs113311460	34857953	-0.26	FCRL4	35559	Somalogic	Q96PJ5	157598018	1	T	C	0.01	0.0439533	34.9916
rs11196683	34648354	-0.101	VWA2 AMACO	10708	Somalogic	Q5GFL6	116048203	10	A	C	0.78	0.017	35.2976
rs138457055	34857953	-0.2	LOXL3	35559	Somalogic	P58215	74417751	2	C	T	0.0152	0.0335744	35.4849
rs147155126	34648354	-0.4	HEXB	10708	Somalogic	P07686	73981299	5	T	C	0.01	0.067	35.6427
rs59614634	32895551	0.803	CDH11	3200	Somalogic	P55287	65029943	16	A	T	0.89	0.1342	35.8035
chr17:50426112	34857953	-0.05	ACSF2	35559	Somalogic	Q96CM8	50426112	17		GCGCCC	0.2999	0.00831513	36.1578
rs34180190	34857953	0.05	SMAD1	35559	Somalogic	Q15797	145455828	4	G	A	0.4073	0.00830998	36.2027
rs113596566	34648354	-0.331	CBR3	10708	Somalogic	O75828	37546276	21	T	C	0.02	0.055	36.2185
chr12:69234593	34857953	0.05	YETS4	35559	Somalogic	O95619	69234593	12	TG		0.4859	0.00830483	36.2475
rs4802890	32895551	-0.533	ECH1	3200	Somalogic	Q13011	39304402	19	G	A	0.92	0.0885	36.2717
rs779002417	34857953	-1.49	LAP2B	35559	Somalogic	P42167	98531705	12	C	A	0.0002	0.247331	36.2924
rs138692142	34857953	-0.28	BTNL9	35559	Somalogic	Q6UXG8	180922778	5	T	C	0.0073	0.0464209	36.3822
rs149587326,rs34006263,rs533973612,rs72101945	34857953	-0.06	AS3MT	35559	Somalogic	Q9HBK9	102879894	10	GTA		0.2563	0.00994121	36.427
rs116785739	34648354	-0.326	NAAA	10708	Somalogic	Q02083	76792651	4	A	C	0.02	0.054	36.4458
chr1:180294810	34857953	-0.14	ACBD6	35559	Somalogic	Q9BR61	180294810	1		TCAGCCTCCTGAGTAGCTGGGACTT	0.0324	0.0231534	36.5617
rs2457501	34857953	-0.05	EDIL3	35559	Somalogic	O43854	84362143	5	C	T	0.4399	0.00825894	36.6515
rs75689278	34857953	-0.13	HO-1	35559	Somalogic	P09601	35376664	22	G	A	0.0375	0.0214732	36.6515
rs4674100	34857953	-0.06	IGFBP-2	35559	Somalogic	P18065	216615701	2	A	G	0.2564	0.00990467	36.6963
rs4672	34857953	-0.08	FKBP2	35559	Somalogic	P26885	64242407	11	A	G	0.0878	0.0131982	36.7412
rs45462798	34857953	-0.13	SIA8F	35559	Somalogic	P61647	17453620	10	A	T	0.0359	0.0214339	36.7861
rs139241331	34648354	-0.364	PTGR1	10708	Somalogic	Q14914	114368594	9	A	G	0.99	0.06	36.8044
rs215379	34857953	0.05	AMGO2	35559	Somalogic	Q86SJ2	47360853	12	T	C	0.4977	0.00822876	36.9208
rs4666769	34857953	-0.05	Collagen Type III	35559	Somalogic	P02461	189016340	2	C	A	0.4354	0.00822876	36.9208
rs2373852	34648354	-0.079	AOC1	10708	Somalogic	P19801	150486083	7	A	G	0.53	0.013	36.929
rs481552	34648354	-0.079	PDGFD IEGF SCDGFB MSTP036 UNQ1899/PRO4345	10708	Somalogic	Q9GZP0	103792043	11	C	G	0.42	0.013	36.929
rs35297534	34648354	-0.231	AMY2B	10708	Somalogic	P19961	104153865	1	A	G	0.97	0.038	36.9536
rs507506	34857953	0.05	ACADV	35559	Somalogic	P49748	7215003	17	A	G	0.4419	0.00821379	37.0555
rs1564641	33067605	0.067	IL16	19193	Olink	Q14005			A	G	0.48	0.011	37.0992
rs78912960	34857953	-0.05	CSK2B	35559	Somalogic	P67870	32538131	6	G	A	0.3526	0.00820386	37.1453
rs141494464	34857953	-0.09	SF3B4	35559	Somalogic	Q15427	149875751	1	T	C	0.0864	0.0147669	37.1453
chr12:96048159	34857953	0.05	LKHA4	35559	Somalogic	P09960	96048159	12		C	0.491	0.0081989	37.1902
rs7293127	34857953	-0.09	SEZ6L	35559	Somalogic	Q9BYH1	26300724	22	A	C	0.1005	0.0147491	37.2351
chr3:129306637	34857953	-0.07	H1X	35559	Somalogic	Q92522	129306637	3	GAAAA		0.152	0.0114646	37.28
rs3733159	32895551	0.2662	FETUB	997	Somalogic	O95571	186360409	3	G	T	0.312437	0.0435781	37.3146
rs4865911	33067605	0.11	ESM-1	6754	Olink	Q9NQ30			A	G	0.67	0.018	37.3457
rs3813498	34857953	0.06	FOXO3A	35559	Somalogic	O43524	108622962	6	C	T	0.1804	0.00981501	37.3698
rs768477167	34857953	-0.96	HSP 10	35559	Somalogic	P61604	197503236	2	G	A	0.0005	0.15704	37.3698
rs56339337	34857953	-0.07	TNFSF15	35559	Somalogic	O95150	114798680	9	G	A	0.133	0.011444	37.4147
rs6032226	34857953	-0.05	HE4	35559	Somalogic	Q14508	45485639	20	T	C	0.4949	0.00816937	37.4596
rs548617381	34857953	-0.39	IL-18 BPa	35559	Somalogic	O95998	71700749	11	T	C	0.0044	0.0636829	37.5045
rs10465961	34648354	-0.098	IL6R	10708	Somalogic	P08887	154487354	1	A	T	0.69	0.016	37.5156
rs73170650	34857953	-0.17	PIP	35559	Somalogic	P12273	142916597	7	C	T	0.025	0.027726	37.5944
rs8142410	34648354	-0.092	TCN2 TC2	10708	Somalogic	P20062	31256367	22	A	G	0.24	0.015	37.6178
rs556708606	34857953	-0.16	Vti1-rp1	35559	Somalogic	Q9UEU0	67713582	14	CA	C	0.0244	0.0260795	37.6393
rs112253475	33067605	0.27	GDF-15	17422	Olink	Q99988			A	G	0.98	0.044	37.655
rs4614414	33067605	-0.086	MMP-3	20791	Olink	P08254			T	C	0.77	0.014	37.7347
rs35100533	34857953	0.18	sFRP-3	35559	Somalogic	Q92765	182868239	2	C	G	0.0223	0.0292871	37.774
rs35354693,rs534812782	34857953	-0.05	BTK	35559	Somalogic	Q06187	101327756	X		ATCTCA	0.3918	0.00813046	37.8189
rs61829763	34857953	0.09	Angiotensinogen	35559	Somalogic	P01019	230696028	1	ATCTCAAAG		0.0863	0.0146175	37.9088
chr6:32615684	34857953	0.05	BRD2	35559	Somalogic	P25440	32615684	6		C	0.4969	0.00811602	37.9537
rs11667854	34857953	0.05	KI2L2	35559	Somalogic	P43627	54761378	19	G	C	0.2945	0.00811602	37.9537
rs1214264303	34857953	0.1	CLIC2	35559	Somalogic	O15247	155418693	X	CTTTTTTTT		0.0495	0.016232	37.9537
rs225656	34857953	-0.05	DRG-1	35559	Somalogic	Q9NP79	142166332	6	A	C	0.4738	0.00811602	37.9537
rs4993527	34857953	-0.05	Ck-b-8-1	35559	Somalogic	P55773	36102272	17	T	C	0.4494	0.00811122	37.9986
rs11640950	34857953	-0.06	XTP3A	35559	Somalogic	Q9H773	30414680	16	A	T	0.2357	0.00972771	38.0435
rs10021313	34857953	0.94	I-TAC	35559	Somalogic	O14625	76036090	4	C	T	0.0008	0.152401	38.0435
rs11337640,rs398010165,rs550030874	34857953	-0.05	ALT	35559	Somalogic	P24298	144490505	8	CA		0.4259	0.00810643	38.0436
rs1922804	34857953	-0.05	LRRT4	35559	Somalogic	Q86VH4	77467668	2	A	T	0.3135	0.00809687	38.1334
rs6470800	34857953	0.05	FA49B	35559	Somalogic	Q9NUQ9	130088714	8	G	T	0.4435	0.00809687	38.1334
rs77552972	34857953	0.12	BGH3	35559	Somalogic	Q15582	135899679	5	G	A	0.0493	0.0194211	38.1783
rs150404607	34857953	-0.26	BMP10	35559	Somalogic	O95393	68655516	2	A	G	0.0091	0.0420789	38.1783
chr10:74096153	34857953	-0.06	ADK	35559	Somalogic	P55263	74096153	10	TT		0.2507	0.00968775	38.3581
rs35769636,rs796290710	34857953	0.05	CALB2	35559	Somalogic	P22676	72117248	16	A	AT	0.3143	0.00807313	38.3581
rs138539707	33067605	0.23	AGRP	17804	Olink	O00253			T	C	0.023	0.037	38.6413
rs4365	34857953	0.1	ACE	35559	Somalogic	P12821	63497351	17	A	G	0.0678	0.0160804	38.6726
rs75269317	34857953	-0.31	CIP4	35559	Somalogic	Q15642	6740156	19	A	G	0.0066	0.0497916	38.7625
rs61916271	34857953	-0.06	sCD4	35559	Somalogic	P01730	6781356	12	A	G	0.2098	0.00963149	38.8075
rs60252802	34857953	-0.07	B3GT6	35559	Somalogic	Q96L58	1231507	1	C	T	0.1451	0.0112173	38.9423
rs1865234	34857953	0.08	PGRP-I-alpha	35559	Somalogic	Q96LB9	153343308	1	T	C	0.101	0.0128197	38.9423
rs559164825,rs773478887	34857953	0.07	DJC27	35559	Somalogic	Q9NZQ0	24936720	2	CAT		0.1417	0.0111979	39.0772
rs62285629	34857953	-0.06	CENB2	35559	Somalogic	Q15057	195469445	3	A	T	0.2343	0.0095982	39.0772
rs10876568	34857953	0.06	PPR1A	35559	Somalogic	Q13522	54590778	12	C	G	0.1877	0.00959268	39.1221
rs11544513	34857953	-0.33	Alpha enolase	35559	Somalogic	P06733	8866415	1	T	G	0.0052	0.0527598	39.1221
chr1:226349525	34857953	0.07	PARP	35559	Somalogic	P09874	226349525	1	CGGCTAATTTTTTTTTTTCT		0.1553	0.0111915	39.1221
rs4265433	34857953	-0.17	LZIC	35559	Somalogic	Q8WZA0	10065497	1	A	G	0.0224	0.0271637	39.1671
rs4963424	34857953	-0.05	HRSL2	35559	Somalogic	Q9NWW9	63559149	11	T	A	0.331	0.00797103	39.3469
rs34924243	34857953	-0.09	Sialoadhesin	35559	Somalogic	Q9BZZ2	3701479	20	T	C	0.0802	0.0143315	39.4368
rs601338	34857953	0.05	NUCB1	35559	Somalogic	Q02818	48703417	19	G	A	0.3944	0.00796194	39.4368
rs112761846,rs746484871,rs869032644	34857953	0.05	GAPDH, liver	35559	Somalogic	P04406	6485519	12		GATTTATTTATTT	0.4709	0.00795741	39.4818
rs4938792	34857953	-0.05	Layilin	35559	Somalogic	Q6UX15	111550211	11	C	T	0.3765	0.00795741	39.4818
rs10269741	34648354	-0.22	CNTNAP2 CASPR2 KIAA0868	10708	Somalogic	Q9UHC6	146619672	7	T	C	0.97	0.035	39.5102
rs2430420	34648354	-0.088	HPCAL1	10708	Somalogic	P37235	10576226	2	A	G	0.33	0.014	39.5102
rs3759562	34857953	-0.06	CINP	35559	Somalogic	Q9BW66	102365480	14	G	A	0.2676	0.00953803	39.5717
rs6489536	34857953	0.05	FGF23	35559	Somalogic	Q9GZV9	4382743	12	C	G	0.3719	0.00794385	39.6167
rs764640269	34857953	-0.1	GRAP	35559	Somalogic	Q13588	19092836	17	C	T	0.0696	0.0158607	39.7516
rs117002784	34857953	0.13	pTEN	35559	Somalogic	P60484	88147290	10	T	C	0.0383	0.0206189	39.7516
rs4405671	34857953	0.08	LIRA6	35559	Somalogic	Q6PI73	54225910	19	T	C	0.1778	0.0126814	39.7966
rs12668458	34857953	0.05	DNJB6	35559	Somalogic	O75190	157352780	7	C	T	0.4385	0.0079214	39.8416
rs191829509	34857953	0.11	ARF4	35559	Somalogic	P18085	57624220	3	A	G	0.0622	0.0174172	39.8865
rs543085239	34857953	-0.35	GMFG	35559	Somalogic	O60234	39336104	19	A	C	0.0053	0.0553561	39.9765
rs7598172	34857953	0.05	IGFBP-5	35559	Somalogic	P24593	216813276	2	G	T	0.499	0.00790357	40.0215
rs2177705	34857953	-0.12	MTDC	35559	Somalogic	P13995	74254096	2	T	C	0.0464	0.0189686	40.0215
rs568852475	34857953	-0.43	STAT1	35559	Somalogic	P42224	191328808	2	G	A	0.0037	0.0678945	40.1114
rs188302747	34857953	0.14	G6B	35559	Somalogic	O95866	32265199	6	G	C	0.0349	0.0220928	40.1564
rs1995640	34857953	-0.05	TGM4	35559	Somalogic	P49221	44901577	3	T	C	0.4112	0.00789028	40.1564
rs1997365	34857953	-0.06	MK08	35559	Somalogic	P45983	48299932	10	C	A	0.2919	0.00946304	40.2014
rs73166641	34857953	0.23	SDF2L	35559	Somalogic	Q9HCN8	21643991	22	A	G	0.0121	0.0362547	40.2464
rs7247331	34857953	-0.06	PRS57	35559	Somalogic	Q6UWY2	699109	19	A	G	0.3631	0.00945247	40.2913
rs560759	34648354	0.127	GPC5	10708	Somalogic	P78333	92345275	13	C	G	0.87	0.02	40.3225
rs2071065	34857953	-0.06	Triosephosphate isomerase	35559	Somalogic	P60174	6867905	12	C	T	0.2881	0.0094472	40.3363
rs4134826	33067605	-0.089	RETN	16221	Olink	Q9HD89			T	C	0.86	0.014	40.4133
rs80262698	34857953	-0.08	IGF-I sR	35559	Somalogic	P08069	98649306	15	T	C	0.127	0.0125822	40.4263
rs9919018	34857953	-0.06	Myokinase, human	35559	Somalogic	P00568	127880476	9	A	G	0.2443	0.00943668	40.4263
rs8192884	34648354	-0.14	ESD	10708	Somalogic	P10768	47365059	13	A	G	0.1	0.022	40.4959
rs67333363	34857953	-0.09	Ephrin-A3	35559	Somalogic	P52797	155085570	1	G	A	0.0869	0.0141393	40.5163
rs11103524	34857953	-0.07	NOE1	35559	Somalogic	Q99784	134779725	9	T	C	0.165	0.0109972	40.5163
rs2894186	34857953	0.06	ApoM	35559	Somalogic	O95445	31239091	6	C	G	0.3419	0.00942097	40.5613
rs11085896	34857953	0.05	HSP 40	35559	Somalogic	P25685	14541074	19	A	C	0.4155	0.00784646	40.6063
rs6059848	34857953	0.05	MLP3A	35559	Somalogic	Q9H492	34454238	20	T	C	0.4949	0.00784646	40.6063
rs11160753	34857953	-0.06	MARK3	35559	Somalogic	P27448	103541163	14	C	T	0.2807	0.00940533	40.6963
rs33999128,rs56383935	34857953	-0.05	PEX14	35559	Somalogic	O75381	10483931	1	A	AATTC	0.492	0.00783777	40.6963
rs60255715	34857953	0.12	CRLF1	35559	Somalogic	O75462	18661991	19	G	C	0.052	0.0188003	40.7412
rs7128076	34857953	-0.06	Cystatin M	35559	Somalogic	Q15828	65992163	11	C	T	0.38	0.00940014	40.7412
rs2659051	34857953	-0.07	PSA	35559	Somalogic	P07288	50842312	19	C	G	0.1779	0.0109668	40.7412
rs1047286	34857953	-0.06	MCEM1	35559	Somalogic	O43557	6713251	19	A	G	0.2407	0.00939978	40.7443
rs149780991	34857953	-0.22	TLR2	35559	Somalogic	O60603	153773665	4	G	A	0.012	0.0344481	40.7862
chr6:1719622	34857953	0.06	GMDS	35559	Somalogic	O60547	1719622	6	T		0.1974	0.0093846	40.8762
rs11578752	34857953	0.06	Omentin	35559	Somalogic	Q8WWA0	160875699	1	C	T	0.345	0.00937944	40.9212
rs4319495	34857953	0.06	NB5R2	35559	Somalogic	Q6BCY4	7436992	11	C	A	0.3967	0.00937944	40.9212
rs11079974	34648354	0.096	CA10 hucep-15 UNQ533/PRO1076	10708	Somalogic	Q9NS85	49718127	17	T	C	0.7	0.015	40.96
rs112944884	34648354	-0.384	F7	10708	Somalogic	P08709	113755842	13	T	C	0.01	0.06	40.96
rs10459147	34857953	-0.16	Lumican	35559	Somalogic	P51884	91015895	12	T	C	0.0302	0.024957	41.1012
rs4911994	34857953	0.05	DAN	35559	Somalogic	P41271	19435099	1	C	A	0.3681	0.0077948	41.1463
rs11607749	33067605	-0.077	MMP-7	13909	Olink	P09237			T	C	0.29	0.012	41.1736
rs3742500	34857953	0.06	PSME1	35559	Somalogic	Q06323	24142769	14	T	G	0.2505	0.00934865	41.1913
rs4652700	34857953	-0.05	GLNA	35559	Somalogic	P15104	182367894	1		CAAAAAAAAAAACA	0.4153	0.00779054	41.1913
rs17693106	34857953	-0.05	ANR27	35559	Somalogic	Q96NW4	32634149	19	A	G	0.4023	0.0077778	41.3263
rs10791595	34648354	-0.09	MMP1 CLG	10708	Somalogic	P03956	102635501	11	T	C	0.63	0.014	41.3265
rs74900413	33067605	-0.27	AGRP	19196	Olink	O00253			A	G	0.018	0.042	41.3265
rs11575835	34857953	-0.26	NKp30	35559	Somalogic	O14931	31593171	6	T	C	0.0102	0.0404226	41.3713
rs150554078	34857953	-0.46	DTD2	35559	Somalogic	Q96FN9	30929922	14	G	A	0.0033	0.071478	41.4163
rs55689129	34857953	-0.05	Soggy-1	35559	Somalogic	Q9UK85	49389237	19	AAGACCCCTGAAATCCAGCCAG		0.4441	0.00776091	41.5063
rs12278812	34857953	-0.06	THYN1	35559	Somalogic	Q9P016	134252402	11	C	A	0.2078	0.00930301	41.5964
rs141738509	34857953	-0.18	PGRP-I-alpha	35559	Somalogic	Q96LB9	153340595	1	C	A	0.0208	0.0278939	41.6414
rs4871846	33067605	0.071	TRAIL-R2	15782	Olink	O14763			C	G	0.6	0.011	41.6612
rs35827173	34857953	0.06	RD23B	35559	Somalogic	P54727	107327437	9	C	T	0.2099	0.00929296	41.6864
rs7225351	34857953	-0.06	DYL2	35559	Somalogic	Q96FJ2	58077650	17	G	A	0.3346	0.00929296	41.6864
rs2229542	34857953	-0.2	Aldose reductase	35559	Somalogic	P15121	134450869	7	C	T	0.017	0.0309598	41.7314
rs116530298	34648354	0.407	KDR	10708	Somalogic	P35968	55966759	4	A	G	0.01	0.063	41.7357
chr17:75839094	34857953	-0.06	WBP2	35559	Somalogic	Q969T9	75839094	17	CGTCTCAA		0.2746	0.00927794	41.8215
rs60169972	34857953	-0.07	CRADD	35559	Somalogic	P78560	93837506	12	C	G	0.1731	0.0108184	41.8665
rs2691217	33067605	0.11	hK11	10125	Olink	Q9UBX7			T	C	0.73	0.017	41.8685
rs116350534	34857953	-0.27	TFPI	35559	Somalogic	P10646	187479035	2	G	T	0.0098	0.0417059	41.9115
chr12:86017128	34857953	0.09	MGT4C	35559	Somalogic	Q9UBM8	86017128	12		TTTAAAAAAAACG	0.0917	0.0138945	41.9565
rs2422441	34857953	-0.06	RAB1A	35559	Somalogic	P62820	65143632	2	A	G	0.2339	0.009263	41.9565
rs10466126	34857953	0.06	Enoyl-CoA hydratase	35559	Somalogic	P30084	133373302	10	A	G	0.2527	0.00925803	42.0016
rs73085637	34857953	-0.07	PTN7	35559	Somalogic	P35236	202160068	1	C	T	0.1445	0.010801	42.0016
rs758641530	34857953	0.3	DVL2	35559	Somalogic	O15296	7176941	17	A		0.0042	0.0462227	42.1242
rs11555995	34857953	0.08	TSSC4	35559	Somalogic	Q9Y5U2	2402315	11	G	A	0.1251	0.0123242	42.1366
rs12756933	34857953	0.06	fibromodulin	35559	Somalogic	Q06828	203369397	1	T	G	0.3363	0.00923824	42.1817
rs201889975	34857953	-1.01	BAG-1	35559	Somalogic	Q99933	33261124	9	G	A	0.0007	0.15551	42.1817
rs4865884	33067605	0.13	ESM-1	6754	Olink	Q9NQ30			A	G	0.75	0.02	42.25
rs563610140	34648354	0.169	CST7	10708	Somalogic	O76096	25824134	20	T	C	0.08	0.026	42.25
rs5820482	34857953	0.07	ARL4D	35559	Somalogic	P49703	43073637	17	T	TA	0.1514	0.0107493	42.4068
chr2:86576476	34857953	-0.05	CHMP3	35559	Somalogic	Q9Y3E7	86576476	2	ACAAACAAACAAACAA		0.3847	0.007674	42.4519
rs6123685	34857953	0.06	BMP-7	35559	Somalogic	P18075	57260984	20	A	G	0.2317	0.0092088	42.4519
rs28357094	34857953	-0.07	Osteopontin	35559	Somalogic	P10451	87975645	4	G	T	0.1879	0.0107152	42.677
rs6864922	32895551	0.676	PDLIM4	3200	Somalogic	P50479	131616290	5	C	T	0.937	0.1034	42.7418
rs4880758	34857953	-0.11	IDI1	35559	Somalogic	Q13907	1039632	10	G	C	0.0687	0.0168205	42.7671
rs35456522	34857953	-0.06	WFDC5	35559	Somalogic	Q8TCV5	45098802	20	C	G	0.2745	0.00916996	42.8122
rs56046948	34648354	0.131	SERPINE2	10708	Somalogic	P07093	225132882	2	A	G	0.12	0.02	42.9025
rs2228637	34857953	-0.23	NRP1	35559	Somalogic	O14786	33207648	10	C	G	0.0135	0.0350962	42.9473
rs547935835	34857953	-0.36	G3PT	35559	Somalogic	O14556	35581466	19	A		0.0054	0.0549332	42.9473
rs7242889	34857953	0.07	NETO1	35559	Somalogic	Q8TDF5	73564150	18	G	C	0.1801	0.0106814	42.9473
rs74272944	34857953	-0.07	FGL2	35559	Somalogic	Q14314	77201923	7	AAT		0.1601	0.0106814	42.9473
rs76735111	34857953	0.06	CPLX2	35559	Somalogic	Q6PUV4	175960203	5	A	T	0.2143	0.00915073	42.9924
rs143886639	34857953	-2.21	Ephrin-A4	35559	Somalogic	P52798	155066965	1	A	C	0.0002	0.336875	43.0374
rs11539938	34857953	-0.05	AES	35559	Somalogic	Q08117	3062859	19	C	T	0.4359	0.00762161	43.0374
rs10135681	32895551	0.2771	SERPINA4	997	Somalogic	P29622;A0A024R6I9	95007744	14	C	T	0.395186	0.0422102	43.0961
rs4239252	32895551	-0.3458	CCL5	996	Somalogic	P13501	34163565	17	A	G	0.211345	0.052581	43.2506
rs73213401	34857953	0.15	CBPZ	35559	Somalogic	Q66K79	8617992	4	T	G	0.0312	0.0228052	43.2627
rs11699986	34648354	0.125	RSPO4	10708	Somalogic	Q2I0M5	1070829	20	A	C	0.86	0.019	43.2825
rs398217	32895551	1.243	LILRA3	3200	Somalogic	Q8N6C8	54793038	19	A	G	0.773	0.1889	43.299
rs3743846	34857953	-0.07	HERV1	35559	Somalogic	P55789	2000345	16	G	A	0.2039	0.0106259	43.3978
rs185716928	34857953	-0.71	LEAP-1	35559	Somalogic	P81172	35351419	19	A	G	0.0014	0.107721	43.4429
rs111959800	34648354	-0.277	NUCB1	10708	Somalogic	Q02818	49409026	19	A	G	0.03	0.042	43.4972
rs8104447	33067605	-0.064	U-PAR	18343	Olink	Q03405			T	C	0.6	0.0097	43.5328
rs140934622	34648354	-0.099	EBI3	10708	Somalogic	Q14213	28513068	16	D	I	0.33	0.015	43.56
rs883394	34857953	-0.05	Galectin-4	35559	Somalogic	P56470	38714973	19	T	C	0.4753	0.00757027	43.6231
rs55667375	34857953	0.06	Prostasin	35559	Somalogic	Q16651	31144137	16	T	C	0.2822	0.00907496	43.7132
rs151025609	34857953	-0.28	FUT5	35559	Somalogic	Q11128	5755092	19	T	C	0.0107	0.0423498	43.7132
rs10754204	34648354	-0.106	CFHR1 CFHL CFHL1 CFHL1P CFHR1P FHR1 HFL1 HFL2	10708	Somalogic	Q03591	196792975	1	T	G	0.26	0.016	43.8906
rs12460700	34857953	-0.09	COMP	35559	Somalogic	P49747	18806962	19	A	G	0.1189	0.0135775	43.9386
rs116135446	34857953	0.14	GREM2	35559	Somalogic	Q9H772	240794633	1	T	C	0.0367	0.0211205	43.9386
rs56100731	32895551	0.363	VAV1	3200	Somalogic	P15498	6857245	19	C	T	0.93	0.0547	44.0391
rs7260110	32895551	0.2969	ADGRE2	996	Somalogic	Q9UHX3	14501544	19	G	A	0.35994	0.0447098	44.0977
rs2301333	34857953	0.12	LAG-3	35559	Somalogic	P18627	6771830	12	A	G	0.0594	0.0180571	44.1639
rs766403080	34857953	0.65	Syntenin 1	35559	Somalogic	O00560	58579745	8	T	C	0.0017	0.0977095	44.2541
rs2308957	34857953	-0.29	RAD1	35559	Somalogic	O60671	34911779	5	T	C	0.0083	0.0435713	44.2992
rs9796853	34857953	0.22	CBLN1	35559	Somalogic	P23435	49502933	16	CACACACACATAT		0.0187	0.0330373	44.3442
rs7627789	34857953	-0.06	Contactin-4	35559	Somalogic	Q8IWV2	481955	3	A	T	0.3936	0.00901016	44.3442
chr12:54837764	34857953	-0.06	lacritin	35559	Somalogic	Q9GZZ8	54837764	12	GTCTCCAAAAAAACAAAAACAAAAACA		0.4978	0.00900559	44.3893
rs12976386	33067605	0.14	CA-125	5797	Olink	Q8WXI7			A	T	0.45	0.021	44.4444
rs10814138	34648354	-0.1	CCL21	10708	Somalogic	O00585	34723035	9	A	C	0.31	0.015	44.4444
rs368991827	34648354	0.1	PRSS8	10708	Somalogic	Q16651	31127672	16	D	I	0.28	0.015	44.4444
rs117368521	34857953	-0.18	APMAP	35559	Somalogic	Q9HDC9	24930699	20	CT		0.0207	0.0269894	44.4795
rs12360820	34857953	-0.07	MUCDL	35559	Somalogic	Q9HBB8	620927	11	A	C	0.1777	0.0104959	44.4795
rs5029948	34857953	0.14	TNFAIP3	35559	Somalogic	P21580	137876192	6	T	C	0.0379	0.0209811	44.5245
rs13183672	34857953	-0.07	FSTL4	35559	Somalogic	Q6MZW2	133197825	5	C	A	0.1972	0.0104906	44.5245
rs9460014	34857953	-0.06	DLL1	35559	Somalogic	O00548	170423425	6	T	G	0.3874	0.00898735	44.5696
rs17290183	34648354	0.187	EGFR	10708	Somalogic	P00533	55233185	7	T	C	0.06	0.028	44.6033
rs548225961	34648354	0.087	PGLS	10708	Somalogic	O95336	17617565	19	D	I	0.46	0.013	44.787
rs62389053	34857953	-0.08	EPN4	35559	Somalogic	Q14677	157863943	5	T	C	0.1464	0.0119349	44.9303
rs62322489	34857953	-0.12	HIS3	35559	Somalogic	P15516	70380070	4	A	T	0.0538	0.0179024	44.9303
rs1975032	34648354	-0.114	CLEC11A	10708	Somalogic	Q9Y240	51255884	19	A	G	0.52	0.017	44.9689
rs1159798	34857953	-0.07	DKK1	35559	Somalogic	O94907	52652733	10	A	C	0.211	0.0104378	44.9754
rs655316	34857953	0.06	MMP-13	35559	Somalogic	P45452	102961635	11	T	C	0.2889	0.00894224	45.0205
rs7703662	34857953	0.06	CCL28	35559	Somalogic	Q9NRJ3	43420061	5	T	G	0.4761	0.00894224	45.0205
rs11965885	34648354	-0.094	VEGFA	10708	Somalogic	P15692	43693094	6	T	G	0.58	0.014	45.0816
rs543191	34648354	0.094	PC	10708	Somalogic	P11498	66583779	11	T	G	0.61	0.014	45.0816
rs11054859	34648354	-0.148	CD163 M130	10708	Somalogic	Q86VB7	7769776	12	A	G	0.11	0.022	45.2562
chr1:119775000	34857953	-0.06	HMCS2	35559	Somalogic	P54868	119775000	1		GAG	0.4303	0.00891549	45.291
rs12013076	34857953	0.06	NLGNX	35559	Somalogic	Q8N0W4	6002689	X	C	G	0.2146	0.00891105	45.3361
rs10404678	34857953	-0.07	SCGF-alpha	35559	Somalogic	Q9Y240	50718043	19	C	A	0.1639	0.0103922	45.3709
rs17683306	34857953	-0.1	FSTL4	35559	Somalogic	Q6MZW2	133316589	5	T	C	0.089	0.0148444	45.3812
rs62466701	34857953	0.11	TFPI -2	35559	Somalogic	P48307	93956351	7	C	T	0.0658	0.0163288	45.3812
rs55797991	34648354	-0.128	DNAJB14 UNQ9427/PRO34683	10708	Somalogic	Q8TBM8	100771395	4	T	C	0.15	0.019	45.385
rs9314872	34857953	-0.09	NPDC1	35559	Somalogic	Q9NQX5	137059328	9	G	C	0.1009	0.0133533	45.4263
rs10843115	32895551	0.1862	PTHLH	3301	Somalogic	P12272	28307717	12	T	C	0.271368	0.0276	45.5136
rs35382552	34857953	-0.06	T106A	35559	Somalogic	Q96A25	43320130	17	A	G	0.3011	0.00889338	45.5165
chr9:100498697	34857953	0.08	TEFF1	35559	Somalogic	Q8IYR6	100498697	9		ACGC	0.1435	0.0118403	45.6518
rs56182037	34648354	-0.223	C5	10708	Somalogic	P01031	123817282	9	A	G	0.05	0.033	45.6648
rs72709461	34648354	-0.142	ABL2	10708	Somalogic	P42684	179103834	1	T	C	0.89	0.021	45.7234
rs1641511	34857953	0.07	CD68	35559	Somalogic	P34810	7656359	17	G	A	0.2222	0.01035	45.742
rs2493151	32895551	0.3349	AGT	994	Somalogic	B0ZBE2	230878561	1	A	G	0.234909	0.0494802	45.8107
rs11854159	34648354	0.176	MAP2K1 MEK1 PRKMK1	10708	Somalogic	Q02750	66597110	15	T	G	0.07	0.026	45.8225
rs4951315	33067605	-0.088	REN	14845	Olink	P00797			A	C	0.3	0.013	45.8225
rs6480949	34857953	0.09	DKK1	35559	Somalogic	O94907	52675662	10	T	C	0.1204	0.013294	45.8323
rs114051435	34857953	-0.18	ADAM 23	35559	Somalogic	O75077	206287554	2	G	T	0.0258	0.0265881	45.8323
rs16834610	34857953	0.13	GLT13	35559	Somalogic	Q8IUC8	153873982	2	T	C	0.0495	0.0191931	45.8774
rs146385050	32895551	-0.2188	MRC2	3301	Somalogic	P02452	60637258	17	A	C	0.195049	0.0323	45.887
rs149329796	34857953	0.24	VASN	35559	Somalogic	Q6EMK4	4378652	16	A	G	0.0141	0.0354159	45.9225
rs11031142	34857953	0.06	RRM1	35559	Somalogic	P23921	4153145	11	C	T	0.4383	0.00884964	45.9676
rs1903176	34857953	-0.06	TLL1	35559	Somalogic	O43897	165742950	4	A	T	0.3621	0.00884964	45.9676
rs11557652	34857953	-0.15	TCP-1-epsilon	35559	Somalogic	P48643	10256060	5	T	A	0.0339	0.0221241	45.9676
rs12293998	34857953	0.06	RELT	35559	Somalogic	Q969Z4	73302315	11	G	T	0.288	0.0088453	46.0127
rs11965885	34648354	-0.095	VEGFA	10708	Somalogic	P15692	43693094	6	T	G	0.58	0.014	46.0459
rs699947	34648354	-0.095	VEGFA	10708	Somalogic	P15692	43736389	6	A	C	0.5	0.014	46.0459
rs886774	34648354	0.095	DLD	10708	Somalogic	P09622	107495434	7	A	G	0.58	0.014	46.0459
rs1054241	34857953	0.06	PXDN	35559	Somalogic	Q92626	1633876	2	T	C	0.3854	0.00884096	46.0578
rs74589258	32895551	0.3254	RRM2B	3301	Somalogic	Q7LG56	103215228	8	G	A	0.07035	0.0479	46.1492
rs150036324	32895551	0.1787	GHR	3301	Somalogic	P10912	42738222	5	C	A	0.594074	0.0263	46.1676
rs503366	32895551	0.1652	MTRF1L	3301	Somalogic	Q9UGC7	153333550	6	C	T	0.497366	0.0243	46.2176
rs6958168	34857953	0.07	CCM2	35559	Somalogic	Q9BSQ5	44980215	7	G	T	0.1718	0.0102943	46.2382
chr4:77607718	34857953	2	BLC	35559	Somalogic	O43927	77607718	4	G	A	0.0002	0.294123	46.2382
rs117781346	34648354	-0.374	CRTAC1	10708	Somalogic	Q9NQ79	99909766	10	T	C	0.01	0.055	46.24
rs870825	32895551	-0.3955	CASP3	995	Somalogic	P42574	185588045	4	G	A	0.156784	0.0581561	46.249
rs2704050	32895551	-0.1687	DSG2	3301	Somalogic	Q14126	29095888	18	G	A	0.49311	0.0248	46.2729
rs34423638	34648354	0.109	EMILIN3 C20orf130 EMILIN5	10708	Somalogic	Q9NT22	40025314	20	A	G	0.78	0.016	46.4102
rs7895525	34648354	-0.109	NUDT5 NUDIX5 HSPC115	10708	Somalogic	Q9UKK9	12250620	10	T	C	0.76	0.016	46.4102
rs1390357590,rs397860737	34857953	0.06	Bcl-10	35559	Somalogic	O95999	85323968	1	CAA		0.34	0.00880225	46.4638
rs1154455	34857953	-0.06	ADH7	35559	Somalogic	P40394	99417500	4	A	T	0.4782	0.00879798	46.5089
rs72835078	32895551	0.3281	GP1BA	3301	Somalogic	P07359	4826592	17	T	G	0.071969	0.0481	46.5288
rs2846667	32895551	0.202	COLEC12	3301	Somalogic	Q5KU26	466810	18	G	T	0.745476	0.0296	46.5714
rs776044056	34857953	-0.27	GBGT2	35559	Somalogic	O14610	49937906	17	G	A	0.0098	0.0395526	46.5992
rs11569466	34857953	-0.08	C3a	35559	Somalogic	P01024	6701598	19	T		0.127	0.0117079	46.6894
rs1908671	32895551	-0.1859	CPM	3301	Somalogic	P14384	69433404	12	C	G	0.292111	0.0272	46.7112
rs147824601	34857953	0.84	ACTN1	35559	Somalogic	P12814	68883007	14	T	C	0.0011	0.122815	46.7797
rs4495675	34857953	0.06	RGS18	35559	Somalogic	Q9NS28	192158507	1	T	G	0.4504	0.00877249	46.7797
rs57150750	34857953	0.18	Angiotensinogen	35559	Somalogic	P01019	230719363	1	T	C	0.0228	0.0263048	46.8248
rs141437002	34648354	0.089	SERPINB1	10708	Somalogic	P30740	2836873	6	D	I	0.55	0.013	46.8698
rs12404566	34857953	0.07	BPNT1	35559	Somalogic	O95861	220200137	1	A	T	0.197	0.0102198	46.9151
rs78185702	34857953	0.09	ETFA	35559	Somalogic	P13804	76317894	15	T	C	0.1124	0.0131397	46.9151
chr19:6700225	34857953	-0.08	iC3b	35559	Somalogic	P01024	6700225	19		TTA	0.1288	0.0116741	46.9602
rs2377362	34857953	0.07	PTPRU	35559	Somalogic	Q92729	30396110	1	T	G	0.2479	0.01021	47.0053
rs699947	34648354	-0.096	VEGFA	10708	Somalogic	P15692	43736389	6	A	C	0.5	0.014	47.0204
rs1064725	34857953	-0.11	Apo C-I	35559	Somalogic	P02654	44919304	19	G	T	0.07	0.0160289	47.0956
rs61757207	34857953	-0.3	DD19A	35559	Somalogic	Q9NUU7	70324592	16	G	A	0.0084	0.0436941	47.1407
rs10427994	34648354	-0.103	ADA2	10708	Somalogic	Q9NZK5	17659301	22	A	G	0.64	0.015	47.1511
rs5860110	34648354	0.103	SPP1	10708	Somalogic	P10451	88897106	4	D	I	0.7	0.015	47.1511
rs7125241	34648354	-0.103	CNTN5	10708	Somalogic	O94779	99865706	11	A	G	0.3	0.015	47.1511
rs77121881	34648354	-0.103	DKKL1	10708	Somalogic	Q9UK85	49857214	19	D	I	0.28	0.015	47.1511
rs372243441	34857953	-0.27	C2	35559	Somalogic	P06681	32007008	6	T	C	0.0119	0.0393059	47.1858
rs774055408	34857953	-0.65	Leptin	35559	Somalogic	P41159	128254624	7	A	C	0.0021	0.0945801	47.231
rs189132790	34857953	-0.24	SEM5A	35559	Somalogic	Q13591	9546099	5	GCGGAGAGCGCGGGGCGCAGAGCGCTGGGCG		0.0164	0.0349052	47.2761
rs7254808	34857953	-0.14	PLD3	35559	Somalogic	Q8IV08	40364607	19	T	C	0.0431	0.0203614	47.2761
rs56182037	34648354	-0.227	C5	10708	Somalogic	P01031	123817282	9	A	G	0.05	0.033	47.3177
rs1167852	34857953	0.06	IL-20 Ra	35559	Somalogic	Q9UHF4	137017711	6	A	T	0.2638	0.00872214	47.3212
rs149968734	34857953	-0.84	UN45A	35559	Somalogic	Q9H3U1	91165518	15	T	A	0.0011	0.122052	47.3664
rs7586308	34648354	0.117	SULT1C2 SULT1C1	10708	Somalogic	O00338	108882824	2	A	G	0.19	0.017	47.3668
rs73095693	34648354	-0.248	LRIG1	10708	Somalogic	Q96JA1	66861342	3	A	G	0.03	0.036	47.4568
rs12939873	34857953	-0.06	Sphingosine kinase 1	35559	Somalogic	Q9NYA1	76464066	17	T	C	0.324	0.00870555	47.5018
rs4890114	34857953	0.06	IGFBP-4	35559	Somalogic	P22692	40447297	17	G	A	0.4529	0.00870555	47.5018
rs6517101	32895551	0.1792	EVA1C	3301	Somalogic	P58658	33868483	21	G	T	0.331469	0.026	47.5039
rs12903656	32895551	0.2861	NEO1	3301	Somalogic	Q59FP8	73326961	15	C	G	0.10075	0.0415	47.5269
rs5945273	34857953	-0.06	Coagulation Factor VIII	35559	Somalogic	P00451	155013426	X	C	T	0.2272	0.00870142	47.5469
rs1442120	34857953	0.09	IMPA3	35559	Somalogic	Q9NX62	57060572	8	A	G	0.0986	0.0130521	47.5469
rs2970332	34857953	0.07	Spondin-1	35559	Somalogic	Q9HCB6	14338889	11	G	A	0.2604	0.0101468	47.5921
rs35748882	34857953	0.18	DLL4	35559	Somalogic	Q9NR61	40935116	15	T	C	0.0235	0.0260672	47.6823
rs1051623	34857953	0.08	CAD17	35559	Somalogic	Q12864	94130958	8	C	G	0.1462	0.0115854	47.6823
rs150589601	34648354	0.152	FLRT2 KIAA0405 UNQ232/PRO265	10708	Somalogic	O43155	86196025	14	A	T	0.91	0.022	47.7355
rs11308730,rs369294272	34857953	0.06	suppression of tumorigenicity 13	35559	Somalogic	P50502	40843884	22	ATTTTTTTTTTTTTTTT		0.4704	0.00868084	47.7726
rs73176817	34648354	-0.166	KL	10708	Somalogic	Q9UEF7	33592313	13	T	C	0.91	0.024	47.8403
rs382280	32895551	0.2767	PLEKHA7	3301	Somalogic	Q6IQ23	16857799	11	T	C	0.121245	0.04	47.8518
rs114537924	34857953	0.12	Granzyme M	35559	Somalogic	P51124	548612	19	A	G	0.0629	0.0173453	47.8629
rs232001	33067605	0.09	TRAIL	14991	Olink	P50591			C	G	0.37	0.013	47.929
rs58936256	32895551	0.2085	NOV	3301	Somalogic	P48745	120422799	8	C	T	0.215178	0.0301	47.9821
rs1786682	34648354	-0.097	APCDD1 DRAPC1 FP7019	10708	Somalogic	Q8J025	10481941	18	A	G	0.47	0.014	48.0051
rs72822433	34648354	0.097	SERPINF1	10708	Somalogic	P36955	1661423	17	A	G	0.59	0.014	48.0051
rs145488887	34857953	0.13	ANP	35559	Somalogic	P01160	11767739	1	C	T	0.0461	0.0187554	48.0435
rs7964534	34648354	0.104	AMIGO2	10708	Somalogic	Q86SJ2	47478914	12	A	G	0.29	0.015	48.0711
rs266085	34857953	0.06	SDF-1	35559	Somalogic	P48061	44378805	10	T	C	0.3223	0.00864821	48.1338
rs555701698	34648354	-0.125	C3	10708	Somalogic	P01024	6710451	19	A	G	0.17	0.018	48.2253
rs148221699	34648354	-0.257	DTYMK CDC8 TMPK TYMK	10708	Somalogic	P23919	242630880	2	A	C	0.03	0.037	48.2462
rs7173521	34648354	-0.264	UNC45A	10708	Somalogic	Q9H3U1	91493207	15	T	C	0.03	0.038	48.2659
rs56086323	34857953	-0.08	LIRA5	35559	Somalogic	A6NI73	54225157	19	T	C	0.1774	0.0115148	48.2692
rs78293932	34857953	0.17	ENPP6	35559	Somalogic	Q6UWR7	184217948	4	T	C	0.0271	0.0244689	48.2692
rs1229984	34857953	-0.43	ADH1B	35559	Somalogic	P00325	99318162	4	T	C	0.0041	0.061834	48.3595
rs201285786	34857953	0.06	INDO	35559	Somalogic	P14902	39923390	8	CGAGACTCCGTCTCAA		0.3102	0.008628	48.3595
rs4735446	34857953	0.14	Aminopeptidase	35559	Somalogic	Q9Y646	97147994	8	C	T	0.0421	0.0201226	48.4047
rs1034826	34857953	-0.07	Nr-CAM	35559	Somalogic	Q92823	108443160	7	C	T	0.2281	0.0100519	48.495
rs115551340	34857953	-0.23	BOC	35559	Somalogic	Q9BWV1	113263906	3	T	G	0.0157	0.0330278	48.495
rs741949	34857953	0.06	SUMO3	35559	Somalogic	P55854	44836982	21	G	T	0.248	0.00861193	48.5402
rs77255899	33067605	-0.23	OPG	21736	Olink	O00300			A	T	0.038	0.033	48.5767
rs145670503	34857953	-0.52	DLDH	35559	Somalogic	P09622	107915609	7	A	G	0.0028	0.0746021	48.5853
rs2231569	34648354	0.244	TBCB	10708	Somalogic	Q99426	36605875	19	T	G	0.04	0.035	48.6008
rs9787133	32895551	-0.1716	KYAT3	3301	Somalogic	Q6YP21	89382664	1	G	C	0.493516	0.0246	48.6591
rs2042012	33067605	0.3	TRAIL-R2	15782	Olink	O14763			T	C	0.97	0.043	48.675
rs55797991	34857953	-0.08	DJB14	35559	Somalogic	Q8TBM8	99850238	4	T	C	0.1233	0.0114666	48.6756
rs74447607	32895551	-0.2177	CBLN4	3301	Somalogic	Q9NTU7	54447947	20	T	C	0.191752	0.0312	48.6864
rs73178872	34857953	0.19	NLGN1	35559	Somalogic	Q8N2Q7	173398119	3	G	A	0.0237	0.0272205	48.7208
rs6791672	32895551	-0.1759	CD200R1	3301	Somalogic	Q8TD46	112591392	3	A	G	0.590611	0.0252	48.7226
rs61734638	34857953	-0.15	SEM3G	35559	Somalogic	Q9NS98	52360039	3	A	G	0.0394	0.0214799	48.766
rs634501	34857953	-0.06	MGAT1	35559	Somalogic	P26572	180791668	5	A	G	0.258	0.008588	48.8111
rs1194673	32895551	0.1824	Dkk-1	3301	Somalogic	O94907	54141652	10	A	G	0.632462	0.0261	48.8392
rs116569188	34648354	-0.35	HTN3 HIS2	10708	Somalogic	P15516	70933457	4	A	G	0.02	0.05	49
rs151268390	34648354	0.42	BID	10708	Somalogic	P55957	18217384	22	A	C	0.99	0.06	49
rs1787166	34648354	0.098	RAB31 RAB22B	10708	Somalogic	Q13636	9621305	18	T	G	0.26	0.014	49
rs55678639	34648354	0.098	PPFIA1	10708	Somalogic	Q13136	70316391	11	A	G	0.65	0.014	49
rs7565247	34648354	-0.168	IDH1	10708	Somalogic	O75874	209104230	2	A	G	0.07	0.024	49
rs78358576	34648354	-0.168	FCGR2A	10708	Somalogic	P12318	161388104	1	A	T	0.11	0.024	49
rs78803121	34648354	-0.203	EREG	10708	Somalogic	O14944	75248505	4	T	G	0.06	0.029	49
rs1008250	34648354	-0.112	ADAMTSL2 KIAA0605	10708	Somalogic	Q86TH1	136397834	9	A	G	0.73	0.016	49
rs10577484	34648354	-0.091	IGFBP1	10708	Somalogic	P08833	45915378	7	D	I	0.51	0.013	49
rs10833330	34648354	0.091	PRMT3 HRMT1L3	10708	Somalogic	O60678	20482099	11	C	G	0.43	0.013	49
rs11200607	34648354	0.112	PLEKHA1	10708	Somalogic	Q9HB21	124154626	10	T	C	0.24	0.016	49
rs12041331	34648354	-0.161	PEAR1 MEGF12	10708	Somalogic	Q5VY43	156869714	1	A	G	0.09	0.023	49
rs12121617	34648354	-0.091	HDGF	10708	Somalogic	P51858	156685732	1	A	C	0.33	0.013	49
rs1893319	34648354	0.091	CXCL13	10708	Somalogic	P19875	74973129	4	T	C	0.36	0.013	49
rs2236201	34648354	-0.091	CABLES2 C20orf150	10708	Somalogic	Q9BTV7	60985627	20	T	C	0.54	0.013	49
rs481552	34648354	-0.091	PDGFD IEGF SCDGFB MSTP036 UNQ1899/PRO4345	10708	Somalogic	Q9GZP0	103792043	11	C	G	0.42	0.013	49
rs74626198	34648354	0.259	RECQL	10708	Somalogic	P46063	21696251	12	T	C	0.97	0.037	49
rs2241883	32895551	-0.1905	FABP1	3301	Somalogic	P07148	88424066	2	C	T	0.30311	0.0272	49.0515
rs2604277	34857953	-0.13	NNMT	35559	Somalogic	P40261	114308380	11	T	A	0.0519	0.0185559	49.0821
rs1695	32895551	-0.1781	GSTP1	3301	Somalogic	P09211	67352689	11	G	A	0.34538	0.0254	49.1655
rs113308217	34857953	-0.16	LAG-1	35559	Somalogic	Q8NHW4	36467153	17	C	T	0.0278	0.022817	49.1724
rs72848261	34857953	0.06	HS71B	35559	Somalogic	P0DMV9	32634013	6	C	G	0.3061	0.00855246	49.2176
rs11078801	34857953	0.07	STX8	35559	Somalogic	Q9UNK0	9433928	17	C	G	0.2115	0.00997787	49.2176
rs11865211	34857953	-0.21	GNPTG	35559	Somalogic	Q9UJJ9	1352492	16	T	C	0.0193	0.0299062	49.3079
rs183772362	32895551	0.5043	DEFB104A	3301	Somalogic	Q8WTQ1	7243016	8	T	C	0.032572	0.0718	49.332
rs113899607	34648354	0.274	SIGLEC5	10708	Somalogic	O15389	52181589	19	T	C	0.04	0.039	49.3596
rs3787480	32895551	-0.2403	GNRH2	3301	Somalogic	O43555	3016895	20	A	G	0.148627	0.0342	49.3691
rs1326883	34648354	-0.218	AGT	10708	Somalogic	P01019	230847686	1	A	C	0.95	0.031	49.4527
rs78747281	34648354	0.211	UNC5B	10708	Somalogic	Q8IZJ1	73021817	10	T	C	0.05	0.03	49.4678
rs112767472	34648354	-0.408	CLPS	10708	Somalogic	P04118	35793525	6	T	C	0.01	0.058	49.4839
rs58359565	32895551	-0.2076	XTP3B	3301	Somalogic	Q96DZ1	53958919	2	A	C	0.218741	0.0295	49.5234
rs4834770	32895551	-0.314	PDE5A	995	Somalogic	O76074	120241849	4	A	G	0.434171	0.0446174	49.5281
rs6739140	34857953	-0.06	ACYP2	35559	Somalogic	P14621	54596365	2	G	C	0.2632	0.00852512	49.5338
rs2231569	34857953	0.16	TBCB	35559	Somalogic	Q99426	36114973	19	T	G	0.0342	0.0227233	49.579
rs62330028	34857953	0.14	PDCD6	35559	Somalogic	O75340	319042	5	A	G	0.0422	0.0198829	49.579
rs201560860	34648354	-0.141	GABARAPL2	10708	Somalogic	P60520	75573514	16	A	T	0.12	0.02	49.7025
rs2435349	32895551	-0.1961	CSGALNACT2	3301	Somalogic	Q8N6G5	43643466	10	G	A	0.272811	0.0278	49.7583
rs62106170	34648354	-0.127	OLFM2	10708	Somalogic	O95897	10160921	19	A	G	0.17	0.018	49.7809
rs4796667	34857953	0.06	Keratin 20	35559	Somalogic	P35900	41522464	17	T	C	0.3592	0.00850189	49.8048
rs10101096	34857953	0.07	bFGF-R	35559	Somalogic	P11362	38434629	8	C	A	0.2589	0.00991887	49.8048
rs1535692	34648354	-0.12	GPC6 UNQ369/PRO705	10708	Somalogic	Q9Y625	95034749	13	A	G	0.18	0.017	49.827
rs74973608	33067605	-0.12	MMP-3	17711	Olink	P08254			A	G	0.073	0.017	49.827
rs11826038	34857953	0.2	TAGL	35559	Somalogic	Q01995	116964682	11	G	A	0.0219	0.0283268	49.85
rs7027357	34857953	0.09	SIA7F	35559	Somalogic	Q969X2	127897127	9	G	A	0.1048	0.0127471	49.85
rs1019016	32895551	0.1751	SEMA3C	3301	Somalogic	B4E2I9	80570562	7	T	G	0.581376	0.0248	49.8504
rs41265665	32895551	-0.8615	AFM	989	Somalogic	P43652	74361142	4	A	G	0.0323559	0.121941	49.9123
rs11079027	34648354	-0.106	CNP	10708	Somalogic	P09543	40123521	17	A	G	0.26	0.015	49.9378
rs8101399	34648354	0.106	KLK14	10708	Somalogic	Q9P0G3	51546797	19	C	G	0.26	0.015	49.9378
rs139977220	34857953	0.13	IL-22	35559	Somalogic	Q9GZX6	68267650	12	A	G	0.0523	0.0183874	49.9856
rs6478004	34857953	0.06	HEM2	35559	Somalogic	P13716	113346389	9	A	G	0.41	0.00848651	49.9856
rs2426628	34857953	-0.1	CT032	35559	Somalogic	Q9NQ75	56451641	20	A	G	0.0791	0.0141442	49.9856
rs7839771	34648354	-0.403	DEFA5 DEF5	10708	Somalogic	Q01523	6913026	8	T	C	0.02	0.057	49.9874
rs146544605	34857953	-0.16	Phosphomannomutase 2	35559	Somalogic	O15305	8900886	16	G	C	0.0349	0.0226103	50.0759
rs12831817	34648354	-0.248	SDSL	10708	Somalogic	Q96GA7	113863963	12	C	G	0.96	0.035	50.2073
rs76841249	34648354	-0.411	PTPN7	10708	Somalogic	P35236	202097309	1	T	C	0.01	0.058	50.2143
rs62217798	32895551	-0.224	TNFRSF6B	3301	Somalogic	O95407	62347189	20	T	G	0.784171	0.0316	50.2484
rs72975088	32895551	0.2467	GFRAL	3301	Somalogic	Q6UXV0	55535375	6	T	A	0.1485	0.0348	50.2551
rs7687101	34857953	0.06	CPLX1	35559	Somalogic	O14810	818891	4	T	G	0.433	0.00846359	50.2567
rs28383487	34857953	-0.16	BDNF	35559	Somalogic	P23560	27722009	11	T	G	0.0357	0.0225696	50.2567
rs13165400	34857953	0.1	F172A	35559	Somalogic	Q8WUF8	93755721	5	A	G	0.0957	0.014106	50.2567
rs144155747	34648354	-0.383	DEFB1 BD1 HBD1	10708	Somalogic	P60022	6744269	8	C	G	0.98	0.054	50.3049
rs7107352	34648354	0.149	PRG3 MBPH UNQ486/PRO1002	10708	Somalogic	Q9Y2Y8	57145633	11	T	C	0.89	0.021	50.3424
rs60515336	33067605	-0.22	PTX3	13180	Olink	P26022			T	C	0.044	0.031	50.3642
rs11809759	34857953	0.06	INSL5	35559	Somalogic	Q9Y5Q6	66804222	1	G	A	0.4512	0.00844841	50.4374
rs2272953	34857953	-0.11	HE4	35559	Somalogic	Q14508	45481252	20	C	T	0.0778	0.0154818	50.4826
rs72914144	34857953	0.08	Collagen Type III	35559	Somalogic	P02461	189377017	2	T	C	0.183	0.0112545	50.5278
rs541635385,rs72414803	34857953	-0.2	EI2BA	35559	Somalogic	Q14232	123531115	12	G		0.0223	0.028111	50.6182
rs146084664	34857953	0.16	ATL1	35559	Somalogic	Q8N6G6	18687069	9	A	G	0.0383	0.0224888	50.6182
rs919129	34857953	-0.08	DUT	35559	Somalogic	P33316	48383030	15	G	A	0.138	0.0112444	50.6182
rs7918194	34857953	-0.06	SDF-1	35559	Somalogic	P48061	44606972	10	T	C	0.4577	0.00842955	50.6634
rs111265125	32895551	0.6468	GALP	3301	Somalogic	Q9UBC7	56688781	19	C	G	0.021819	0.0907	50.854
rs10137082	34648354	-0.107	EFS	10708	Somalogic	O43281	23840033	14	T	C	0.24	0.015	50.8844
rs1250247	34648354	-0.107	FN1	10708	Somalogic	P02751	216299629	2	C	G	0.27	0.015	50.8844
rs7278257	34648354	-0.107	ICOSLG B7H2 B7RP1 ICOSL KIAA0653	10708	Somalogic	O75144	45653764	21	C	G	0.27	0.015	50.8844
rs146094440	34648354	0.414	DCTPP1 XTP3TPA CDA03	10708	Somalogic	Q9H773	30435601	16	C	G	0.99	0.058	50.9501
rs141119689	34648354	-0.2	PKLR	10708	Somalogic	P30613	155271433	1	D	I	0.07	0.028	51.0204
rs9859018	33067605	0.1	PTX3	13180	Olink	P26022			A	G	0.28	0.014	51.0204
rs4757242	33067605	0.1	SPON1	14764	Olink	Q9HCB6			A	T	0.2	0.014	51.0204
rs160438	34857953	0.08	RIPK2	35559	Somalogic	O43353	89643912	8	G	A	0.1329	0.0111945	51.0701
rs3100578	34857953	0.06	HXK2	35559	Somalogic	P52789	74817573	2	A	G	0.3104	0.00839591	51.0701
rs841718	34648354	0.093	STAT6	10708	Somalogic	P42226	57492996	12	A	G	0.6	0.013	51.1775
rs357253	32895551	0.2089	OSMR	3301	Somalogic	Q99650	38907422	5	T	C	0.231854	0.0292	51.1813
rs4951315	34857953	-0.07	Renin	35559	Somalogic	P00797	204188040	1	A	C	0.2614	0.00978225	51.2057
rs72815624	34648354	-0.136	OMG	10708	Somalogic	P23515	29616516	17	T	G	0.14	0.019	51.2355
rs62091364	34857953	0.2	COLEC12	35559	Somalogic	Q5KU26	509034	18	T	C	0.0235	0.0279247	51.2961
rs112418024	34648354	-0.301	FSTL3	10708	Somalogic	O95633	692790	19	A	G	0.03	0.042	51.3611
rs2704248	34857953	-0.16	Aminopeptidase	35559	Somalogic	Q9Y646	96645187	8	C	G	0.0393	0.0223201	51.3865
rs746450465	34857953	-0.79	FKB14	35559	Somalogic	Q9NWM8	30635781	7	G	A	0.0012	0.110205	51.3865
rs140207813	34648354	0.38	LILRB3 ILT5 LIR3	10708	Somalogic	O75022	54670564	19	T	C	0.02	0.053	51.4062
rs57120900	34648354	0.251	FKBP4	10708	Somalogic	Q02790	2905888	12	A	G	0.96	0.035	51.4294
rs35117663	34648354	-0.122	PMM1	10708	Somalogic	Q92871	42091027	22	D	I	0.19	0.017	51.5017
rs11556868	34857953	0.08	CH3L2	35559	Somalogic	Q15782	111235703	1	T	C	0.1316	0.0111404	51.5673
rs143593781	34648354	-0.237	HMG20B	10708	Somalogic	Q9P0W2	3633883	19	A	G	0.05	0.033	51.5785
rs147835956	34648354	0.431	IL5RA	10708	Somalogic	Q01344	3156141	3	A	G	0.02	0.06	51.6003
rs10406080	34857953	0.06	jun-D	35559	Somalogic	P17535	18291332	19	C	G	0.3487	0.00835168	51.6125
rs9658667	34648354	-0.273	CHGA	10708	Somalogic	P10645	93399050	14	A	G	0.03	0.038	51.6129
chr8:119126314	34857953	-0.24	COL10	35559	Somalogic	Q9Y6Z7	119126314	8		A	0.0149	0.0333629	51.7482
rs760097917	34857953	1.91	PT117	35559	Somalogic	Q6UWS5	18138002	20	T	C	0.0003	0.265166	51.8838
rs3070970,rs759924378	34857953	0.08	2A5A	35559	Somalogic	Q15172	212163086	1	CTTT		0.1501	0.0111016	51.929
rs73172715	34648354	0.209	HMOX1	10708	Somalogic	P09601	35778262	22	T	C	0.95	0.029	51.9394
rs34084772	32895551	-0.2329	CACNA2D3	3301	Somalogic	Q8IZS8	54153517	3	A	G	0.184066	0.0323	51.9917
rs7838279	34857953	-0.26	HBD-2	35559	Somalogic	O15263	8512751	8	A	G	0.0118	0.0360488	52.0194
rs6128308	34857953	0.11	RB22A	35559	Somalogic	Q9UL26	58300102	20	T	C	0.0812	0.0152514	52.0194
rs12729389	34648354	0.101	CSRP1 CSRP CYRP	10708	Somalogic	P21291	201456799	1	T	G	0.64	0.014	52.0459
rs28731213	34648354	0.101	SEMA6B SEMAN SEMAZ UNQ1907/PRO4353	10708	Somalogic	Q9H3T3	4544645	19	A	T	0.49	0.014	52.0459
rs3136516	34648354	-0.101	F2	10708	Somalogic	P00734	46760756	11	A	G	0.52	0.014	52.0459
rs563290	34857953	-0.09	Apo B	35559	Somalogic	P04114	21065354	2	G	A	0.1402	0.012473	52.0646
rs11657394	32895551	-0.3459	SERPINF2	3301	Somalogic	P08697	1636950	17	A	C	0.077401	0.0479	52.1471
rs10194022	34857953	0.08	TTL	35559	Somalogic	Q8NG68	112479304	2	T	C	0.1591	0.0110775	52.1551
rs12933657	34857953	-0.08	ERG19	35559	Somalogic	P53602	88662105	16	G	A	0.1651	0.0110775	52.1551
rs2237045	33067605	-0.13	EGF	6763	Olink	P01133			A	G	0.67	0.018	52.1605
rs3134095	33067605	0.13	OPG	15964	Olink	O00300			T	C	0.056	0.018	52.1605
rs59579819	34648354	-0.289	BDNF	10708	Somalogic	P23560	27777126	11	T	G	0.98	0.04	52.2006
rs555589672	34857953	0.68	MOL1B	35559	Somalogic	Q9H8S9	74344622	2	T	C	0.0019	0.0940772	52.2455
rs3814526	34857953	-0.15	Lipocalin 2	35559	Somalogic	P80188	128148408	9	G	A	0.0394	0.0207523	52.2455
rs11037653	34648354	-0.094	ALKBH3 ABH3 DEPC1	10708	Somalogic	Q96Q83	43825366	11	A	G	0.41	0.013	52.284
rs115143758	34648354	-0.094	CAMK2D	10708	Somalogic	Q13557	114668476	4	A	T	0.53	0.013	52.284
rs4886904	34648354	0.094	LINGO1 LERN1 LRRN6A UNQ201/PRO227	10708	Somalogic	Q96FE5	78027178	15	T	C	0.42	0.013	52.284
rs17372936	33067605	0.094	PAPPA	18237	Olink	Q13219			T	C	0.78	0.013	52.284
rs964184	32895551	0.2625	APOA5	3301	xMAP	P04114	116648917	11	C	G	0.868979	0.0363	52.2932
rs11076197	34857953	-0.07	GPR56	35559	Somalogic	Q9Y653	57607054	16	T	C	0.2502	0.00967605	52.3359
rs151294935	34648354	-0.413	CPXM1	10708	Somalogic	Q96SM3	2771098	20	T	C	0.01	0.057	52.4989
rs466104	34857953	-0.06	WIF-1	35559	Somalogic	Q9Y5W5	64937575	12	C	T	0.4349	0.00827946	52.5168
rs752750259	34857953	-0.86	NEUT	35559	Somalogic	P30990	85387855	12	A	C	0.0013	0.118621	52.562
rs3014863	34648354	0.174	PGLYRP3 PGRPIA	10708	Somalogic	Q96LB9	153315579	1	A	G	0.09	0.024	52.5625
rs41212	34648354	0.116	CBLN1	10708	Somalogic	P23435	49323820	16	A	G	0.21	0.016	52.5625
rs8177813	34648354	0.232	ALAD	10708	Somalogic	P13716	116151501	9	T	C	0.95	0.032	52.5625
rs61897858	34648354	-0.167	PACSIN3	10708	Somalogic	Q9UKS6	47235263	11	A	T	0.91	0.023	52.7202
rs113596566	34857953	-0.24	Carbonyl reductase 3	35559	Somalogic	O75828	36173978	21	T	C	0.0143	0.0330326	52.7882
rs3741414	34648354	-0.109	INHBA	10708	Somalogic	P08476	57844049	12	T	C	0.24	0.015	52.8044
rs687506	34648354	-0.109	HK2	10708	Somalogic	P52789	75040097	2	C	G	0.73	0.015	52.8044
rs41298373	34648354	0.16	ITIH5	10708	Somalogic	C9J2H1	7622009	10	A	G	0.1	0.022	52.8926
rs678297	34648354	-0.08	EFNB1	10708	Somalogic	P98172	68124544	23	T	C	0.56	0.011	52.8926
rs17720606	34857953	-0.06	PYGL	35559	Somalogic	P06737	50864597	14	A	C	0.2866	0.00824756	52.9238
rs520354	32895551	0.3033	APOB	996	Somalogic	P04114	21259612	2	G	A	0.473394	0.0416763	52.9622
rs80087033	34648354	-0.131	MYBPC1 MYBPCS	10708	Somalogic	Q00872	102048447	12	A	G	0.15	0.018	52.966
rs547347406	34648354	-0.313	CST6	10708	Somalogic	Q15828	65757911	11	D	I	0.98	0.043	52.9849
rs1048621	34857953	-0.07	SNPH	35559	Somalogic	O15079	1312402	20	A	G	0.2525	0.00961394	53.0143
rs78089413	34648354	0.466	GPD1	10708	Somalogic	P21695	50527585	12	A	G	0.01	0.064	53.0166
rs10753774	34648354	0.102	XCL2	10708	Somalogic	Q9UBD3	168514008	1	T	C	0.3	0.014	53.0816
rs370155633	34648354	-0.102	RAB22A	10708	Somalogic	Q9UL26	56989269	20	T	C	0.32	0.014	53.0816
rs531054141	34648354	-0.153	DNAJC27	10708	Somalogic	Q9NZQ0	25287948	2	D	I	0.88	0.021	53.0816
rs1383251	34857953	-0.09	ARMET	35559	Somalogic	P55145	51329409	3	G	A	0.1328	0.012345	53.15
rs140942684	34857953	-0.36	Alpha-amylase 2B	35559	Somalogic	P19961	103186127	1	T	G	0.0069	0.04938	53.15
rs61214683,rs71355575	34857953	0.06	KPRB	35559	Somalogic	O60256	18898885	17	GTGTT		0.4531	0.0082265	53.1952
rs143770903	34857953	0.22	IGSF3	35559	Somalogic	O75054	116577113	1	A	C	0.0193	0.0301382	53.2857
rs117003805	34857953	-0.31	CRKL	35559	Somalogic	P46109	20951558	22	G	A	0.009	0.0424675	53.2857
rs188357839	34857953	-0.2	SEZ6L	35559	Somalogic	Q9BYH1	26367507	22	G	C	0.0219	0.0273984	53.2857
rs148126253	34648354	-0.365	C9	10708	Somalogic	P02748	39317048	5	A	C	0.02	0.05	53.29
rs34990628	34857953	-0.08	nectin-4	35559	Somalogic	Q96NY8	161097295	1	T	C	0.159	0.0109501	53.3761
rs2162386	34648354	0.095	DAPP1	10708	Somalogic	Q9UN19	100753152	4	A	C	0.53	0.013	53.4024
rs2915894	34648354	-0.095	ATOX1 HAH1	10708	Somalogic	O00244	151195933	5	T	C	0.42	0.013	53.4024
rs3822288	34648354	0.095	EGF	10708	Somalogic	P01133	110854544	4	T	C	0.34	0.013	53.4024
rs7000685	34857953	-0.06	UBX2B	35559	Somalogic	Q14CS0	58004774	8	C	G	0.3731	0.00819866	53.5571
rs748322977	34857953	-0.77	SYYC	35559	Somalogic	P54577	32786957	1	G	A	0.0013	0.105083	53.6928
rs2218793	33067605	-0.088	ADM	18238	Olink	P35318			A	C	0.3	0.012	53.7778
rs11539938	34648354	0.11	TLE5	10708	Somalogic	Q08117	3062857	19	T	C	0.58	0.015	53.7778
rs148362453	34648354	0.11	LRRTM4 UNQ3075/PRO9907	10708	Somalogic	Q86VH4	77713023	2	D	I	0.71	0.015	53.7778
rs201590953	34648354	-0.11	GPC6 UNQ369/PRO705	10708	Somalogic	Q9Y625	93883687	13	T	G	0.71	0.015	53.7778
rs2142316	34648354	0.11	IMPA1	10708	Somalogic	P29218	82565202	8	A	G	0.7	0.015	53.7778
rs6011040	34648354	0.11	TNFRSF6B DCR3 TR6 UNQ186/PRO212	10708	Somalogic	O95407	62337406	20	A	G	0.33	0.015	53.7778
rs10505752	33067605	0.11	LOX-1	15802	Olink	P78380			A	G	0.16	0.015	53.7778
rs138811446	33067605	0.22	TNFSF14	15976	Olink	O43557			T	C	0.052	0.03	53.7778
rs146148297	34648354	-0.374	MPO	10708	Somalogic	P05164	56924009	17	A	G	0.02	0.051	53.7778
rs61894112	34648354	0.132	CNTN5	10708	Somalogic	O94779	99376355	11	A	C	0.17	0.018	53.7778
rs11063675	34857953	-0.28	Neurotrophin-3	35559	Somalogic	P20783	5437300	12	T	C	0.0112	0.0381638	53.8285
rs10098816	34648354	-0.448	CA1	10708	Somalogic	P00915	86187573	8	C	G	0.01	0.061	53.9382
rs62311424	34648354	0.191	HADH	10708	Somalogic	Q16836	108925253	4	T	C	0.94	0.026	53.966
rs705513	34857953	0.08	ROR1	35559	Somalogic	Q01973	63669283	1	C	T	0.1733	0.0108811	54.0547
rs11073804	34648354	0.125	ACAN AGC1 CSPG1 MSK16	10708	Somalogic	P16112	89252012	15	A	T	0.2	0.017	54.0657
rs2651447	34648354	-0.228	CPQ	10708	Somalogic	Q9Y646	97662068	8	A	C	0.05	0.031	54.0937
rs1968586	34648354	-0.103	ANGPT2	10708	Somalogic	O15123	6279511	8	T	C	0.35	0.014	54.1276
rs7798138	34648354	-0.103	NT5C3A	10708	Somalogic	Q9H0P0	33070605	7	A	G	0.7	0.014	54.1276
rs6669284	32895551	0.3261	MAPKAPK2	996	Somalogic	P49137	206890435	1	A	G	0.349398	0.0443227	54.1314
rs34244763	34857953	-0.11	CBR1	35559	Somalogic	P16152	36076418	21	A	C	0.0739	0.014949	54.1452
rs7556059	34648354	-0.184	EPB41 E41P	10708	Somalogic	P11171	29202162	1	T	C	0.07	0.025	54.1696
rs266849	34648354	0.081	KLK3	10708	Somalogic	P07288	51349090	19	A	G	0.8	0.011	54.2231
rs990862	34857953	0.06	Osteopontin	35559	Somalogic	P10451	87836661	4	C	T	0.3413	0.00814721	54.2357
rs292004	34648354	-0.221	C1QC C1QG	10708	Somalogic	P02747	22993714	1	A	G	0.94	0.03	54.2678
rs1789063	32895551	-0.2159	DSC2	3301	Somalogic	Q02487	28673913	18	A	T	0.768825	0.0293	54.2963
rs111577916	32895551	-0.5707	TIRAP	3301	Somalogic	P58753	126071349	11	T	G	0.024689	0.0774	54.3668
rs572123056	34857953	-0.3	PHS2	35559	Somalogic	Q9H0N5	134165299	5	C	T	0.0096	0.0406851	54.3714
rs11557488	34648354	0.118	PRKCSH	10708	Somalogic	P14314	11558275	19	A	G	0.21	0.016	54.3906
rs11634759	34648354	0.118	RGMA RGM	10708	Somalogic	Q96B86	93652903	15	T	C	0.25	0.016	54.3906
rs6983130	34648354	-0.118	LYN JTK8	10708	Somalogic	P07948	56793239	8	A	G	0.81	0.016	54.3906
rs7641106	34857953	0.07	FAIM1	35559	Somalogic	Q9NVQ4	138644060	3	A	G	0.2194	0.00948137	54.5072
rs182055959	33067605	0.96	HB-EGF	8102	Olink	Q99075			T	C	0.9953	0.13	54.5325
rs34827868	34648354	0.192	LTF	10708	Somalogic	P02788	46493855	3	A	G	0.07	0.026	54.5325
rs12151243	34648354	-0.133	PLD3	10708	Somalogic	Q8IV08	40862872	19	T	G	0.15	0.018	54.5957
rs541041	34648354	0.133	APOB	10708	Somalogic	P04114	21294975	2	A	G	0.82	0.018	54.5957
rs2774201	34857953	0.06	EFNB2	35559	Somalogic	P52799	106923163	13	C	T	0.3735	0.00812015	54.5977
rs62520289	34857953	-0.08	SIA4A	35559	Somalogic	Q11201	133539388	8	C	G	0.1944	0.0107956	54.9144
rs698360	34648354	0.089	ABHD10	10708	Somalogic	Q9NUJ1	111681335	3	T	C	0.48	0.012	55.0069
rs4237446	34857953	0.08	NMT2	35559	Somalogic	O60551	15199924	10	C	T	0.1965	0.0107823	55.0502
rs10758322	34857953	0.06	PSMP	35559	Somalogic	Q1L6U9	35776193	9	T	C	0.4183	0.00808339	55.0955
rs749857979	34857953	-0.94	TBCD5	35559	Somalogic	Q92609	17199441	3	C	T	0.0014	0.12664	55.0955
rs7195900	34648354	-0.193	NAE1 APPBP1 HPP1	10708	Somalogic	Q13564	66743902	16	A	G	0.07	0.026	55.1021
rs2068152	34648354	0.104	TMEM9	10708	Somalogic	Q9P0T7	201120730	1	A	C	0.38	0.014	55.1837
rs2402088	34648354	0.104	FBLN5	10708	Somalogic	Q9UBX5	92388714	14	A	G	0.43	0.014	55.1837
rs2463186	34648354	0.104	ERO1B	10708	Somalogic	Q86YB8	236437408	1	C	G	0.63	0.014	55.1837
rs2942570	34648354	-0.104	LRP12	10708	Somalogic	Q9Y561	105481705	8	T	C	0.4	0.014	55.1837
rs58025219	34648354	-0.104	NLGN4X	10708	Somalogic	Q8N0W4	5939658	23	D	I	0.82	0.014	55.1837
rs693668	34648354	0.104	PCSK9 NARC1 PSEC0052	10708	Somalogic	Q8NBP7	55521109	1	A	G	0.65	0.014	55.1837
rs77878271	33067605	0.26	FABP4	19372	Olink	P15090			A	G	0.97	0.035	55.1837
rs9968276	34857953	-0.08	FGFP1	35559	Somalogic	Q14512	15947928	4	A	G	0.1861	0.010769	55.186
rs10972159	32895551	-0.6996	CNTFR	3301	Somalogic	P26992	34593086	9	A	G	0.017903	0.0941	55.2739
rs2147190	32895551	0.3335	GPC5	993	Somalogic	P78333	92058888	13	T	C	0.336355	0.0448565	55.2766
rs112170428	34648354	0.119	RRAS2	10708	Somalogic	P62070	14456929	11	A	G	0.25	0.016	55.3164
rs10402308	34857953	-0.08	CILP2	35559	Somalogic	Q8IUL8	19546691	19	A	G	0.2012	0.0107558	55.3218
rs7482118	34857953	0.06	AP2A2	35559	Somalogic	O94973	972603	11	A	G	0.3424	0.00806684	55.3218
rs145954821	34857953	-0.21	Oligophrenin-1	35559	Somalogic	O60890	68443415	X	T	C	0.0173	0.0281993	55.4575
rs2211320	32895551	0.149	CRP	6861	xMAP	P02741	159693605	1	G	A	0.677	0.02	55.5025
rs11977388	34857953	0.07	ERBB1	35559	Somalogic	P00533	55164553	7	C	T	0.2355	0.00939595	55.5028
rs1560093	34857953	-0.07	SCGF-beta	35559	Somalogic	Q9Y240	50752794	19	C	G	0.3267	0.00939595	55.5028
rs78926127	33067605	0.38	REN	19193	Olink	P00797			A	G	0.016	0.051	55.5171
rs1729408	34857953	-0.06	Apo A-IV	35559	Somalogic	P06727	116804102	11	G	A	0.3437	0.00804711	55.5933
rs142632105	34648354	0.44	SGK3	10708	Somalogic	Q96BR1	67687500	8	A	G	0.01	0.059	55.6162
rs290203	34857953	-0.06	KSYK	35559	Somalogic	P43405	90858681	9	G	A	0.3758	0.00804383	55.6386
rs140904849	34857953	0.18	IMA7	35559	Somalogic	O60684	31977167	1	T	C	0.0279	0.0241315	55.6386
rs228958	34648354	0.097	IL2RB	10708	Somalogic	P14784	37533795	22	C	G	0.44	0.013	55.6746
rs10434639	34857953	-0.06	EDIL3	35559	Somalogic	O43854	83914528	5	G	A	0.353	0.00804056	55.6839
rs1320646	34857953	0.07	LRC32	35559	Somalogic	Q14392	76659003	11	T	C	0.2685	0.00937685	55.7291
rs1624327	34857953	-0.07	TrkB	35559	Somalogic	Q16620	84814375	9	A	G	0.2952	0.00937685	55.7291
rs478927	34648354	0.112	MMP13	10708	Somalogic	P45452	102824826	11	T	C	0.31	0.015	55.7511
rs61877853	34648354	-0.127	CDHR5	10708	Somalogic	Q9HBB8	613697	11	A	G	0.78	0.017	55.8097
rs1875445	34857953	0.14	T132D	35559	Somalogic	Q14C87	129860675	12	T	C	0.0532	0.0187385	55.8197
rs3997700	34857953	-0.06	TREM2	35559	Somalogic	Q9NZC2	41251889	6	A	G	0.4574	0.00802752	55.8649
rs59579819	34648354	-0.299	BDNF	10708	Somalogic	P23560	27777126	11	T	G	0.98	0.04	55.8756
rs61823707	34857953	-0.19	SAP	35559	Somalogic	P02743	159587594	1	A	G	0.028	0.0254102	55.9102
rs2876803	34857953	0.08	SLIK1	35559	Somalogic	Q96PX8	83794650	13	A	T	0.1531	0.0106947	55.9555
rs76882497	34648354	-0.202	LGALS8	10708	Somalogic	O00214	236779176	1	T	C	0.07	0.027	55.9726
rs8045097	34648354	0.202	TPSAB1 TPS1 TPS2 TPSB1	10708	Somalogic	Q15661	1522292	16	T	C	0.07	0.027	55.9726
rs487174	34857953	-0.1	AK1A1	35559	Somalogic	P14550	45543864	1	A	G	0.1011	0.013363	56.0007
rs10794029	32895551	-0.2329	UROS	3301	Somalogic	P10746	127561568	10	G	A	0.794492	0.0311	56.0813
chr15:74811484	34857953	0.07	CSK	35559	Somalogic	P41240	74811484	15	ACCTCTCAAAAAAAAAAAAAAAG		0.279	0.00934653	56.0913
rs2072696	32895551	-0.2169	CA3	3301	Somalogic	P07451	86351051	8	C	G	0.23803	0.0289	56.3279
rs10887868	32895551	-0.1879	FAM213A	3301	Somalogic	Q9BRX8	82194264	10	A	G	0.412045	0.025	56.4903
rs73934251	34648354	0.158	EHBP1	10708	Somalogic	Q8NDI1	62727986	2	A	C	0.12	0.021	56.6077
rs140830837	34857953	-0.26	RL12	35559	Somalogic	P30050	127371358	9	T	C	0.0127	0.0345488	56.6346
rs780492636	34857953	0.73	Secretin	35559	Somalogic	P09683	658429	11	A		0.0015	0.0970023	56.6346
rs1050955	34857953	-0.08	PAI-1	35559	Somalogic	P05121	101139179	7	A	G	0.1872	0.0106261	56.6799
chr17:68883786	34857953	0.11	Karyopherin-a2	35559	Somalogic	P52292	68883786	17		C	0.0819	0.0146109	56.6799
rs73219571	34857953	-0.21	XEDAR	35559	Somalogic	Q9HAV5	66484095	X	T	C	0.016	0.0278936	56.6799
rs3134969	34857953	0.07	DQA2	35559	Somalogic	P01906	32706250	6	GGGCCTC		0.2228	0.00929787	56.6799
rs143579216	34857953	0.54	MD1L1	35559	Somalogic	Q9Y6D9	2225428	7	A	G	0.0032	0.0717265	56.6799
rs55798945	34648354	-0.113	WFIKKN1	10708	Somalogic	Q96NZ8	669708	16	T	G	0.7	0.015	56.7511
rs56333767	34648354	-0.113	BCAT2	10708	Somalogic	O15382	49303740	19	A	G	0.22	0.015	56.7511
rs5743618	34648354	0.113	TLR1 KIAA0012	10708	Somalogic	Q15399	38798648	4	A	C	0.28	0.015	56.7511
rs9901675	34648354	-0.211	CD68	10708	Somalogic	P34810	7484812	17	A	G	0.05	0.028	56.787
chr12:50279005	34857953	-0.06	LIMA1	35559	Somalogic	Q9UHB6	50279005	12	CTTTTCT		0.423	0.00796007	56.8157
rs11794565	34648354	0.098	ENG	10708	Somalogic	P17813	130601277	9	T	C	0.45	0.013	56.8284
rs11917973	34648354	0.098	TFRC	10708	Somalogic	P02786	195838613	3	T	C	0.46	0.013	56.8284
rs62053877	34648354	0.098	HS3ST3B1	10708	Somalogic	Q9Y662	13835308	17	A	G	0.39	0.013	56.8284
rs6448333	34857953	-0.16	SPCS	35559	Somalogic	Q9HD40	25115419	4	T	C	0.0366	0.0212184	56.861
rs11172791	32895551	-0.4624	LRIG3	3301	Somalogic	Q6UXM1	59272973	12	C	T	0.04525	0.0613	56.9003
rs2274809	32895551	0.166	COL18A1	6861	xMAP	P39060	46906711	21	G	A	0.645	0.022	56.9339
rs113603579	34857953	-0.3	HYAL1	35559	Somalogic	Q12794	50303331	3	T	G	0.0096	0.0397529	56.9515
rs114682379	34648354	-0.385	CR1 C3BR	10708	Somalogic	P17927	207902105	1	A	G	0.02	0.051	56.9877
rs75044039	34857953	-0.16	RFESD	35559	Somalogic	Q8TAC1	95628553	5	C	G	0.0369	0.0211931	56.9968
rs11960018	34648354	-0.151	ESM1	10708	Somalogic	Q9NQ30	54290796	5	A	T	0.14	0.02	57.0025
rs35013088	34648354	0.136	GZMB	10708	Somalogic	P10144	25096469	14	D	I	0.17	0.018	57.0864
rs303510	34857953	0.06	STALP	35559	Somalogic	Q96FJ0	88704397	10	T	C	0.3763	0.00794111	57.0874
rs1328599	34857953	0.13	PDLI1	35559	Somalogic	O00151	95294018	10	G	T	0.0575	0.0172057	57.0874
rs20654	34857953	-0.07	MARE1	35559	Somalogic	Q15691	32830490	20	G	A	0.3116	0.00925729	57.178
rs11187046	34648354	0.106	IDE	10708	Somalogic	P14735	94284001	10	A	G	0.67	0.014	57.3265
rs6897249	34648354	-0.106	TIMD4	10708	Somalogic	Q96H15	156417861	5	T	C	0.55	0.014	57.3265
rs8177643	34648354	0.106	IL15RA	10708	Somalogic	Q13261	6016620	10	T	C	0.33	0.014	57.3265
rs9416018	34648354	-0.106	DNAJB12	10708	Somalogic	Q9NXW2	74100642	10	A	G	0.62	0.014	57.3265
rs62345187	34648354	0.159	PDCD6 ALG2	10708	Somalogic	O75340	272057	5	T	C	0.88	0.021	57.3265
rs72970243	34857953	0.11	SYDC	35559	Somalogic	P14868	135726662	2	A	G	0.0865	0.0145242	57.3591
rs3761376	32895551	-0.2204	TFF1	3301	Somalogic	P04155	43787038	21	A	G	0.241766	0.0291	57.3637
rs116994374	32895551	-0.409	ORM1	6861	xMAP	P02763	117084672	9	G	A	0.94	0.054	57.3666
rs2959011	32895551	0.198	ISLR2	3301	Somalogic	Q6UXK2	74611781	15	T	A	0.34226	0.0261	57.5505
rs4523990	34857953	0.07	GLTD2	35559	Somalogic	A6NH11	4725146	17	A	G	0.2462	0.00922447	57.5855
rs4501820	34857953	0.07	lymphotactin beta	35559	Somalogic	Q9UBD3	168542083	1	T	C	0.2046	0.00922084	57.6308
rs114415438	34648354	-0.372	IGDCC4	10708	Somalogic	Q8TDY8	66122509	15	T	C	0.02	0.049	57.636
rs703667	34648354	0.152	CHST11	10708	Somalogic	Q9NPF2	105067844	12	A	G	0.88	0.02	57.76
rs6889109	34648354	-0.114	HINT1 HINT PKCI1 PRKCNH1	10708	Somalogic	P49773	130474409	5	T	G	0.75	0.015	57.76
rs753513	34648354	-0.114	CAMKK1	10708	Somalogic	Q8N5S9	3793472	17	T	C	0.3	0.015	57.76
rs67277976	34648354	0.342	PTPRJ DEP1	10708	Somalogic	Q12913	48275826	11	A	C	0.98	0.045	57.76
rs113469631	34857953	-0.19	BAFF	35559	Somalogic	Q9Y275	108261424	13	G	T	0.0266	0.024979	57.8573
rs10793518	34857953	-0.08	SDF-1	35559	Somalogic	P48061	44015012	10	A	G	0.2233	0.0105175	57.8573
rs10766463	34857953	0.06	SAA2	35559	Somalogic	P0DJI8	18230746	11	G	A	0.4535	0.00788501	57.9026
rs77817298	34648354	0.472	MDK	10708	Somalogic	P21741	46527652	11	A	G	0.01	0.062	57.9563
rs147967693	34857953	-0.11	G6PD	35559	Somalogic	P11413	154410919	X	T	C	0.0724	0.0144446	57.9932
rs6596742	34648354	-0.099	EFNA5 EPLG7 LERK7	10708	Somalogic	P52803	106938267	5	A	T	0.49	0.013	57.9941
rs883394	34648354	-0.099	LGALS4	10708	Somalogic	P56470	39205613	19	T	C	0.48	0.013	57.9941
rs188524036	34648354	0.518	CELA2A	10708	Somalogic	P08217	15798603	1	T	G	0.99	0.068	58.0285
rs7632402	34857953	0.06	A4GCT	35559	Somalogic	Q9UNA3	138142761	3	T	G	0.3006	0.0078727	58.0838
rs10459131	34857953	-0.07	Neurotrophin-3	35559	Somalogic	P20783	5291503	12	T	C	0.2723	0.00916696	58.3103
rs10820918	34648354	-0.107	ROR2 NTRKR2	10708	Somalogic	Q01974	94686453	9	A	G	0.68	0.014	58.4133
rs11809759	34648354	-0.107	INSL5 UNQ156/PRO182	10708	Somalogic	Q9Y5Q6	67269905	1	A	G	0.61	0.014	58.4133
rs6094237	34648354	-0.107	MMP9	10708	Somalogic	P14780	44629290	20	A	T	0.6	0.014	58.4133
rs9411207	34648354	0.107	NOTCH1 TAN1	10708	Somalogic	P46531	139408551	9	T	C	0.35	0.014	58.4133
rs75072401	34857953	-0.25	CA056	35559	Somalogic	Q9BUN1	151008307	1	T	A	0.0149	0.0327011	58.4462
rs75416658	34648354	0.306	LGALS8	10708	Somalogic	O00214	236701105	1	A	T	0.03	0.04	58.5225
rs73337767	34857953	0.19	B4GT7	35559	Somalogic	Q9UBV7	177601825	5	T	C	0.0306	0.0248336	58.5368
rs884205	32895551	-0.2235	TNFRSF11A	3301	Somalogic	Q9Y6Q6	60054857	18	C	A	0.756399	0.0292	58.5854
chr4:76967740	34857953	-0.06	Septin-11	35559	Somalogic	Q9NVA2	76967740	4	GTTT		0.4691	0.00783309	58.6727
rs56027740	34857953	-0.06	Fragile histidine triad protein	35559	Somalogic	P49789	61101142	3	G	A	0.4556	0.00782705	58.7633
rs675590	34857953	-0.07	DHB14	35559	Somalogic	Q9BPX1	48876620	19	T	C	0.2803	0.00911401	58.9898
rs10762477	32895551	0.2705	VSIR	3301	Somalogic	Q9H7M9	73531069	10	G	A	0.14794	0.0352	59.054
rs11677932	34857953	-0.07	Collagen alpha-3(VI)	35559	Somalogic	P12111	237315312	2	A	G	0.2936	0.00910702	59.0804
rs9389484	34857953	-0.07	IFN-g R1	35559	Somalogic	P15260	137208790	6	T	C	0.239	0.00910702	59.0804
rs140935232	34857953	0.23	FAM3B	35559	Somalogic	P58499	41331892	21	G	A	0.0227	0.0299116	59.1258
rs6761276	32895551	-0.1907	IL-1Ra	3301	Somalogic	P18510	113832312	2	C	T	0.577697	0.0248	59.1287
rs62473563	34857953	0.12	Trypsin	35559	Somalogic	P07477	142771005	7	T	C	0.0828	0.0156001	59.1711
rs462010	34648354	-0.1	WIF1 UNQ191/PRO217	10708	Somalogic	Q9Y5W5	65338145	12	A	G	0.45	0.013	59.1716
rs9646410	34648354	0.1	ACADVL	10708	Somalogic	P49748	7124768	17	T	C	0.4	0.013	59.1716
rs62370480	33067605	-0.1	FS	18238	Olink	P19883			A	G	0.22	0.013	59.1716
rs7604529	33067605	0.1	ST2	20508	Olink	Q01638			A	G	0.86	0.013	59.1716
rs398011471,rs59779881,rs751927479	34857953	0.06	OMD	35559	Somalogic	Q99983	92348115	9	TT		0.4263	0.00779705	59.2164
rs6887452	34857953	0.07	IL-17B	35559	Somalogic	Q9UHF5	149404204	5	G	T	0.2366	0.00909308	59.2617
rs771965102	34857953	-0.27	GRB10	35559	Somalogic	Q13322	50750150	7	T	C	0.0141	0.0350733	59.2617
rs76331566	32895551	0.398	Gelsolin	3200	Somalogic	P06396	124009014	9	C	T	0.969	0.0517	59.2632
rs370852798	34857953	-0.53	Galectin-8	35559	Somalogic	O00214	236543605	1	T	C	0.0031	0.0688213	59.307
rs959025	32895551	0.1911	DLL1	3301	Somalogic	O00548	170588654	6	T	C	0.415638	0.0248	59.377
rs1871757	34648354	-0.131	TAGLN SM22 WS3-10	10708	Somalogic	Q01995	117030581	11	A	T	0.83	0.017	59.3806
chr8:88322681	34857953	0.07	MMP-16	35559	Somalogic	P51512	88322681	8	A		0.2555	0.00908267	59.3976
rs673114	34648354	-0.108	SIGLEC1	10708	Somalogic	Q9BZZ2	3677736	20	T	G	0.4	0.014	59.5102
rs56355857	34857953	-0.08	ATL2	35559	Somalogic	Q86TH1	133540118	9	G	C	0.2395	0.0103683	59.5336
rs112009052	34857953	-0.26	LTBP4	35559	Somalogic	Q8N2S1	40593595	19	A	T	0.016	0.0336843	59.5789
rs143801286	34857953	0.31	Amylase, alpha 1A	35559	Somalogic	P04745	104164765	1	A	G	0.0112	0.0401468	59.6242
rs140914768	34857953	-0.39	TFF3	35559	Somalogic	Q07654	42315734	21	T	C	0.0062	0.0505072	59.6242
rs62124099	34857953	0.08	KI3S1	35559	Somalogic	Q14943	54819067	19	G	A	0.1759	0.0103605	59.6242
rs2230641	32895551	-0.2386	CCNH	3301	Somalogic	P51946	86695274	5	G	A	0.205375	0.0309	59.6244
rs16837641	32895551	0.2094	NRP2	3301	Somalogic	O60462	206634869	2	A	G	0.321865	0.0271	59.7056
rs12147912	34648354	0.17	GNPNAT1	10708	Somalogic	Q96EK6	53168357	14	T	G	0.1	0.022	59.7107
rs443527	34857953	0.07	SPHK2	35559	Somalogic	Q9NRA0	48613500	19	CGGG		0.2435	0.00905851	59.7148
rs56720968	34648354	-0.201	PMVK PMKI	10708	Somalogic	Q15126	154900134	1	A	G	0.06	0.026	59.7648
rs62457386	34857953	0.07	VWC2	35559	Somalogic	Q2TAL6	49625786	7	G	A	0.3421	0.0090448	59.8961
rs35565740	34648354	-0.124	DNER BET UNQ262/PRO299	10708	Somalogic	Q8NFT8	230309810	2	C	G	0.23	0.016	60.0625
rs75162382	34648354	0.155	RAB2B	10708	Somalogic	Q8WUD1	21928759	14	A	G	0.87	0.02	60.0625
rs1050916	34857953	-0.29	BIEA	35559	Somalogic	P53004	43791281	7	G	A	0.0112	0.0374147	60.0774
rs74451798	34857953	0.18	ARGI1	35559	Somalogic	P05089	131575564	6	G	A	0.029	0.0232054	60.168
rs35933296	34857953	-0.06	RB22A	35559	Somalogic	Q9UL26	58427370	20	A	G	0.3638	0.00773223	60.2133
rs147197357	34857953	-0.38	TP4A2	35559	Somalogic	Q12974	31866749	1	G	A	0.0066	0.0489708	60.2133
rs2916218	34648354	0.163	S100A12	10708	Somalogic	P80511	153353169	1	A	G	0.11	0.021	60.2472
rs773474943	34857953	-0.56	CHM2A	35559	Somalogic	O43633	58552429	19	T	G	0.0033	0.0721132	60.304
rs7748496	34857953	0.06	DR6	35559	Somalogic	O75509	47147214	6	C	T	0.4074	0.00772352	60.3493
rs28745596	34648354	0.171	POLM	10708	Somalogic	Q9NP87	44111189	7	T	C	0.91	0.022	60.4153
rs71467906	34857953	0.25	SDSL	35559	Somalogic	Q96GA7	113397968	12	CCCTTG		0.0173	0.0321572	60.4399
rs5030111	34648354	-0.14	KNG1	10708	Somalogic	P01042	186455478	3	T	C	0.19	0.018	60.4938
rs75307655	34648354	0.515	TFF3 ITF TFI	10708	Somalogic	Q07654	43741067	21	T	C	0.99	0.066	60.8873
rs2139646	34857953	0.07	Gc-Globulin, Mixed Type	35559	Somalogic	P02774	71905686	4	A	G	0.3622	0.00897044	60.8932
rs816122	34648354	-0.164	HS6ST3	10708	Somalogic	Q8IZP7	96729594	13	C	G	0.11	0.021	60.9887
rs204074	34857953	-0.1	41	35559	Somalogic	P11171	28865051	1	C	T	0.1135	0.0128006	61.0292
rs12135487	34648354	-0.125	TGFBR3	10708	Somalogic	Q03167	92087039	1	A	T	0.79	0.016	61.0352
rs3138036	32895551	-0.4704	CCL8	997	Somalogic	P80075	32647544	17	G	A	0.145436	0.0601323	61.1955
rs3848606	34648354	0.133	LILRA5 ILT11 LILRB7 LIR9	10708	Somalogic	A6NI73	54788756	19	T	C	0.79	0.017	61.2076
rs2834167	34857953	-0.07	IL-10 Rb	35559	Somalogic	Q08334	33268483	21	G	A	0.2598	0.00894715	61.2105
chr4:76009621	34857953	-0.08	MIG	35559	Somalogic	Q07325	76009621	4		ACCCCCCCA	0.217	0.0102215	61.2559
rs2210969	34857953	0.06	SORC1	35559	Somalogic	Q8WY21	107273264	10	G	A	0.4334	0.00766615	61.2559
rs114139234	34857953	0.38	TATI	35559	Somalogic	P00995	147830245	5	A	G	0.0066	0.0485343	61.3012
chr5:151804337	34857953	-0.07	G3BP1	35559	Somalogic	Q13283	151804337	5		C	0.2894	0.00893723	61.3465
rs2229542	32895551	-0.8187	AKR1B1	3301	Somalogic	P15121	134135621	7	C	T	0.014337	0.1045	61.3786
rs6109526	34648354	-0.102	SDCBP2	10708	Somalogic	Q9H190	1323192	20	T	C	0.66	0.013	61.5621
rs35706972	34857953	-0.38	TPP1	35559	Somalogic	O14773	6616346	11	A	G	0.0071	0.048427	61.5732
rs752587498	34857953	-1.06	aldolase A	35559	Somalogic	P04075	30067543	16	A	G	0.0012	0.135036	61.6186
rs7676259	34857953	0.06	METAP1	35559	Somalogic	P53582	99021498	4	A	G	0.387	0.00764356	61.6186
rs148455330	34857953	-0.22	ERG19	35559	Somalogic	P53602	88656439	16	T	C	0.0181	0.0280161	61.6639
rs4374609	34648354	-0.11	CPZ	10708	Somalogic	Q66K79	8512529	4	A	G	0.42	0.014	61.7347
rs7971607	34648354	0.11	PSMD9	10708	Somalogic	O00233	122330480	12	A	G	0.57	0.014	61.7347
rs207673	34857953	-0.07	DNER	35559	Somalogic	Q8NFT8	229394801	2	C	A	0.3223	0.00890439	61.7999
rs116530298	34857953	0.31	VEGF sR2	35559	Somalogic	P35968	55100592	4	A	G	0.0105	0.0394337	61.7999
rs5770924	34648354	-0.236	CHKB	10708	Somalogic	Q9Y259	51024542	22	T	C	0.05	0.03	61.8844
rs79205575	34648354	0.37	NT5C2	10708	Somalogic	P49902	104817383	10	T	C	0.98	0.047	61.9737
rs783150	32895551	-0.5174	Plasminogen	995	Somalogic	P00747	161226939	6	T	C	0.113568	0.0656689	62.0773
rs3825068	32895551	0.5965	CST6	3301	Somalogic	Q15828	65768093	11	G	A	0.027795	0.0757	62.0911
rs76549422	34648354	0.339	BPIFB1	10708	Somalogic	Q8TDL5	31760953	20	T	G	0.97	0.043	62.1531
rs930814	34857953	-0.18	Protein S	35559	Somalogic	P07225	94256084	3	C	G	0.0312	0.0228301	62.1627
rs34347059	34648354	0.205	HOMER2	10708	Somalogic	Q9NSB8	83536665	15	A	G	0.93	0.026	62.1672
rs184613584	34648354	0.552	CHAD	10708	Somalogic	O15335	48508221	17	A	C	0.99	0.07	62.1845
rs824700	34857953	-0.06	GXLT1	35559	Somalogic	Q4G148	42056895	12	A	G	0.4143	0.00759895	62.344
rs4915486	34857953	0.07	TMEM9	35559	Somalogic	Q9P0T7	201141835	1	T	C	0.3371	0.00885258	62.5254
rs4973334	33067605	-0.087	CCL20	16929	Olink	P78556			T	C	0.38	0.011	62.5537
rs139011716	34857953	0.23	GALP	35559	Somalogic	Q9UBC7	56178262	19	A	G	0.0191	0.029066	62.6161
rs7655660	33067605	-0.19	IL-8	15975	Olink	P10145			A	G	0.068	0.024	62.6736
rs10445580	34857953	0.07	LRC4B	35559	Somalogic	Q9NT99	50559871	19	T	C	0.3312	0.00883976	62.7068
rs2227631	34648354	0.103	SERPINE1	10708	Somalogic	P05121	100769538	7	A	G	0.59	0.013	62.7751
rs35180366	34648354	0.103	PRKCA PKCA PRKACA	10708	Somalogic	P17252	64295082	17	D	I	0.39	0.013	62.7751
rs489837	34648354	0.103	NAPG	10708	Somalogic	Q99747	10485357	18	T	C	0.55	0.013	62.7751
rs3729741	34648354	0.111	LIFR	10708	Somalogic	P42702	38496779	5	T	C	0.34	0.014	62.8622
rs6880917	34648354	0.111	FER TYK3	10708	Somalogic	P16591	108080817	5	T	C	0.34	0.014	62.8622
rs76392037	34648354	-0.222	LGALSL	10708	Somalogic	Q3ZCW2	64568900	2	A	C	0.94	0.028	62.8622
rs1218825	34648354	0.23	MTIF3	10708	Somalogic	Q9H2K0	28009920	13	C	G	0.95	0.029	62.9013
rs78220557	34648354	-0.476	SDSL	10708	Somalogic	Q96GA7	113931880	12	A	G	0.01	0.06	62.9378
chr4:102563812	34857953	0.07	NF-kappa-B p105	35559	Somalogic	P19838	102563812	4	CTTAACTCTTTTTTTTTTTTTTTTTTTTA		0.3488	0.00882065	62.9789
rs2749534	32895551	0.4267	SERPINA1	997	Somalogic	E9KL23	94809760	14	G	A	0.201103	0.0537626	62.9918
rs34311866	34648354	0.143	IDUA	10708	Somalogic	P35475	951947	4	T	C	0.82	0.018	63.1142
rs72841270	34648354	0.143	NT5C2	10708	Somalogic	P49902	104642237	10	T	G	0.87	0.018	63.1142
rs7999040	34648354	-0.143	MTMR6	10708	Somalogic	Q9Y217	25823207	13	A	T	0.83	0.018	63.1142
rs143664050	34857953	-0.28	TES	35559	Somalogic	Q9UGI8	116211123	7	A	G	0.0136	0.0352445	63.115
rs1799815	34857953	-0.15	IR	35559	Somalogic	P06213	7125508	19	A	G	0.0521	0.018881	63.115
rs72898732	34648354	-0.334	DNAJC10	10708	Somalogic	Q8IXB1	183627183	2	T	C	0.02	0.042	63.2404
rs8035249	34857953	0.07	RGMA	35559	Somalogic	Q96B86	93486779	15	T	C	0.2778	0.0087985	63.2964
rs16945768	34648354	0.183	GPC5	10708	Somalogic	P78333	91974018	13	T	C	0.1	0.023	63.3062
rs17817077	32895551	0.35	CNDP1	995	Somalogic	Q96KN2	72209543	18	A	G	0.405528	0.0439797	63.3331
rs9588027	34857953	0.26	SLIK5	35559	Somalogic	O94991	88622444	13	T	C	0.0155	0.0326684	63.3418
rs72692816	34648354	0.199	SF3B4	10708	Somalogic	Q15427	149902588	1	A	G	0.92	0.025	63.3616
rs111647176	34857953	-0.07	PTN9	35559	Somalogic	P43378	75459420	15	A	G	0.2739	0.00878591	63.4778
rs147875278	34857953	0.67	MICA	35559	Somalogic	Q29983	31448281	6	C	T	0.0029	0.0840637	63.5232
rs375425640	34857953	0.84	VEGF sR1	35559	Somalogic	P17948	28468224	13	T	G	0.0018	0.105356	63.5686
rs116897071	34857953	0.32	ATS15	35559	Somalogic	Q8TE58	130462562	11	C	T	0.0099	0.0401212	63.6139
rs79795228	32895551	0.7938	REG4	3301	Somalogic	Q9BYZ8	120359286	1	A	C	0.015404	0.0995	63.6467
rs2257167	32895551	-0.2897	IFNAR1	3301	Somalogic	P17181	34715699	21	C	G	0.13427	0.0363	63.6918
rs35186399	34648354	-0.559	PALM	10708	Somalogic	O75781	860766	19	A	G	0.01	0.07	63.7716
rs28396798	32895551	0.1949	MGAT2	3301	Somalogic	Q10469	50075319	14	T	C	0.54747	0.0244	63.8034
rs144830084	32895551	-0.2245	CXCL16	3301	Somalogic	Q9H2A7	4618101	17	T	A	0.255651	0.0281	63.8293
rs11333479	34648354	0.104	LAP3	10708	Somalogic	P28838	17589824	4	D	I	0.63	0.013	64
rs1328599	34648354	-0.2	PDLIM1	10708	Somalogic	O00151	97053775	10	T	G	0.92	0.025	64
rs1336790	34648354	0.112	OLFM3	10708	Somalogic	Q96PB7	102413968	1	C	G	0.6	0.014	64
rs1801257	34648354	-0.104	ADGRG1 GPR56 TM7LN4 TM7XN1 UNQ540/PRO1083	10708	Somalogic	Q9Y653	57689385	16	C	G	0.52	0.013	64
rs41285115	34648354	-0.264	ACAA1	10708	Somalogic	P09110	38158982	3	A	G	0.04	0.033	64
rs4757242	34648354	0.128	SPON1 KIAA0762 VSGP	10708	Somalogic	Q9HCB6	14225440	11	A	T	0.2	0.016	64
rs4842133	34648354	-0.12	QSOX2 QSCN6L1 SOXN	10708	Somalogic	Q6ZRP7	139127566	9	A	C	0.28	0.015	64
rs7349780	34648354	0.176	ARSK TSULF UNQ630/PRO1246	10708	Somalogic	Q6UWY0	94841313	5	T	C	0.1	0.022	64
rs17692864	33067605	0.24	CCL4	15976	Olink	P13236			T	C	0.94	0.03	64
rs2466212	33067605	-0.12	TRAIL-R2	15782	Olink	O14763			T	C	0.2	0.015	64
rs3914899	34857953	0.07	IL-22BP	35559	Somalogic	Q969J5	137314077	6	C	T	0.3287	0.00874849	64.0222
chr8:144298609	34857953	0.06	HSF1	35559	Somalogic	Q00613	144298609	8	AAAGAAAGAAAAGAAAA		0.4904	0.00749339	64.1129
rs148328786	34857953	0.15	GRB2-related adapter protein 2	35559	Somalogic	O75791	39946989	22	G	A	0.0481	0.0187269	64.1583
rs3796097	34857953	-0.06	APRV1	35559	Somalogic	Q53RT3	69961532	2		CTCGAAGCAGAGCGGGGA	0.4409	0.00748545	64.249
rs6696130	34857953	0.11	Complement receptor type 2	35559	Somalogic	P20023	207228879	1	T	C	0.113	0.0137233	64.249
rs2631738	32895551	0.1949	CPZ	3301	Somalogic	Q66K79	8479754	4	G	A	0.519366	0.0243	64.3296
rs67827535	34857953	0.14	PTPRU	35559	Somalogic	Q92729	29314670	1	T	C	0.0555	0.0174476	64.3851
rs112845927	34857953	-0.12	Midkine	35559	Somalogic	P21741	46311786	11	A	G	0.0916	0.0149551	64.3851
rs265721	32895551	-0.375	C9	3200	Somalogic	P02748	39354069	5	G	A	0.959	0.0467	64.4806
rs1461993	34857953	0.07	Angiopoietin-1	35559	Somalogic	Q15389	107072760	8	A	G	0.3577	0.00871152	64.5666
rs3557	34857953	-0.11	FCG3B	35559	Somalogic	O75015	161219103	1	G	T	0.1083	0.0136895	64.5666
chr12:53111112	34857953	-0.11	IGFBP-6	35559	Somalogic	P24592	53111112	12		A	0.1092	0.0136847	64.6119
rs2679606	34648354	-0.201	FBP1 FBP	10708	Somalogic	P09467	97355195	9	A	G	0.07	0.025	64.6416
rs11559024	32895551	-0.6788	CKM	3301	Somalogic	P06732	45821183	19	C	T	0.021509	0.0844	64.6843
rs7019538	32895551	0.1979	PTGDS	3301	Somalogic	P41222	139861470	9	C	T	0.524107	0.0246	64.7174
rs145451983	34857953	0.23	SGK3	35559	Somalogic	Q96BR1	66846457	8	C	G	0.0199	0.0285834	64.748
rs34230945	34857953	0.17	Amine oxidase	35559	Somalogic	O75106	42844639	17	G	A	0.0343	0.0211269	64.7481
rs3758861	34857953	-0.1	MMP-8	35559	Somalogic	P22894	102727869	11	A	G	0.1418	0.0124232	64.7934
rs189945378	34857953	0.36	ASAH2	35559	Somalogic	Q9NR71	50154492	10	A	G	0.0089	0.0446611	64.9749
rs11753290	34648354	0.129	ACOT13	10708	Somalogic	Q9NPJ3	24714433	6	A	G	0.22	0.016	65.0039
rs35633927	34648354	-0.121	F9	10708	Somalogic	P00740	138646842	23	D	I	0.79	0.015	65.0711
rs12802112	34648354	-0.113	CTSD	10708	Somalogic	P07339	1690791	11	A	G	0.69	0.014	65.148
rs562946	34648354	-0.113	ARRB1	10708	Somalogic	P49407	75052797	11	A	C	0.73	0.014	65.148
rs6956737	34648354	-0.452	DDC	10708	Somalogic	P20711	50620781	7	T	C	0.02	0.056	65.148
rs7894367	34648354	0.113	PRDX3 AOP1	10708	Somalogic	P30048	120950640	10	A	G	0.68	0.014	65.148
rs9330298	34648354	-0.113	S100A14 S100A15	10708	Somalogic	Q9HCY8	153590254	1	A	C	0.48	0.014	65.148
rs942413	34648354	-0.113	UCMA C10orf49	10708	Somalogic	Q8WVF2	13266987	10	T	C	0.59	0.014	65.148
rs1637732	34857953	-0.37	8ODP	35559	Somalogic	P36639	2217167	7	C	T	0.0078	0.0458377	65.1564
rs2423507	34857953	0.07	JAG1	35559	Somalogic	P78504	10633691	20	G	C	0.3393	0.00866899	65.2018
chr9:110649450	34857953	-0.06	MUSK	35559	Somalogic	O15146	110649450	9	C		0.3948	0.00743056	65.2018
rs10423580	34648354	0.105	IRF3	10708	Somalogic	Q14653	50195771	19	T	G	0.57	0.013	65.2367
rs1800759	34648354	-0.105	ADH4	10708	Somalogic	P08319	100065509	4	T	G	0.39	0.013	65.2367
rs455047	34648354	0.105	APP	10708	Somalogic	P05067	27523988	21	C	G	0.44	0.013	65.2367
rs6575449	32895551	-0.4323	SERPINA3	995	Somalogic	P01011	95097303	14	T	C	0.18593	0.0535108	65.266
rs6740268	34857953	-0.08	MCEE	35559	Somalogic	Q96PE7	71118834	2	G	T	0.175	0.00990053	65.2925
rs7173566	32895551	-0.2126	MTHFS	3301	Somalogic	P49914	80211691	15	C	T	0.342884	0.0263	65.3454
rs113622480	34648354	0.461	PLCG1	10708	Somalogic	P19174	39993463	20	T	C	0.01	0.057	65.4112
rs684286	34857953	3.74	ZG16	35559	Somalogic	O60844	29764626	16	A	G	0.0001	0.462368	65.4287
rs136743	34857953	0.07	fibulin 1	35559	Somalogic	P23142	45532866	22	C	A	0.4453	0.00864795	65.5194
rs4935805	34857953	0.07	UBS3B	35559	Somalogic	Q8TF42	122735508	11	C	G	0.4083	0.00864795	65.5194
rs9990056	34857953	-0.07	URB	35559	Somalogic	Q76M96	112764617	3	A	G	0.4096	0.00864795	65.5194
rs192331981	34857953	0.26	Ferritin light chain	35559	Somalogic	P02792	48927887	19	T	G	0.0169	0.0321209	65.5194
rs1565818	34648354	-0.17	FLT4	10708	Somalogic	P35916	180032500	5	C	G	0.11	0.021	65.5329
rs115631838	34648354	0.243	DPY30	10708	Somalogic	Q9C005	32439307	2	A	G	0.05	0.03	65.61
rs7619941	34857953	-0.13	OX2G	35559	Somalogic	P41217	112337567	3	A	G	0.0677	0.0160327	65.7463
rs2159607	34648354	0.138	NISCH	10708	Somalogic	Q9Y2I1	52501451	3	T	G	0.82	0.017	65.8962
rs35912128	34648354	-0.138	USP8	10708	Somalogic	P40818	50731131	15	D	I	0.83	0.017	65.8962
rs114352351	34857953	-0.25	GLO2	35559	Somalogic	Q16775	1819986	16	T	C	0.0179	0.0307791	65.9732
rs9373885	34857953	-0.07	RT4I1	35559	Somalogic	Q8WWV3	106635743	6	T	C	0.2721	0.00861223	66.064
rs12722489	34857953	-0.08	IL-2 sRa	35559	Somalogic	P01589	6060049	10	T	C	0.2254	0.00984255	66.064
rs72682933	34857953	-0.17	Carbonic anhydrase I	35559	Somalogic	P07451	85359743	8	C	T	0.0399	0.0209125	66.0825
rs2589775	34648354	0.122	EGFLAM AGRINL AGRNL PIKA	10708	Somalogic	Q63HQ2	38381406	5	A	G	0.77	0.015	66.1511
rs6140899	34857953	-0.12	RSPO4	35559	Somalogic	Q2I0M5	994605	20	G	A	0.0795	0.0147537	66.1548
rs16989724	32895551	0.4303	GZMM	3301	Somalogic	P51124	531115	19	T	C	0.935134	0.0529	66.1655
rs201340051,rs70953866	34857953	0.08	GPN1	35559	Somalogic	Q9HCN4	27556284	2	CT		0.2164	0.00982569	66.2909
rs12412765	34648354	-0.171	PLXDC2	10708	Somalogic	Q6UX71	20598372	10	A	T	0.11	0.021	66.3061
rs201159384	34648354	0.114	SEPTIN11	10708	Somalogic	Q9NVA2	77885451	4	D	I	0.66	0.014	66.3061
rs4985404	34648354	-0.342	AARS1	10708	Somalogic	P49588	70191068	16	A	T	0.97	0.042	66.3061
rs1466733	32895551	0.171	GP5	6861	xMAP	P40197	194120998	3	A	G	0.737	0.021	66.3061
rs75627053	34857953	0.31	Aldose reductase	35559	Somalogic	P15121	134468104	7	T	C	0.012	0.0380615	66.3363
rs607350	34857953	-0.08	Semaphorin-6A	35559	Somalogic	Q9H2E6	116613097	5	A	T	0.2071	0.00982232	66.3363
rs75203710	32895551	0.3935	POGLUT1	3301	Somalogic	Q8NBL1	119121679	3	C	T	0.070387	0.0483	66.3736
rs6897795	34648354	0.163	HNRNPAB ABBP1 HNRPAB	10708	Somalogic	Q99729	177606419	5	A	G	0.11	0.02	66.4225
rs2789422	34648354	-0.106	TAGLN2 KIAA0120 CDABP0035	10708	Somalogic	P37802	159892088	1	A	G	0.42	0.013	66.4852
rs35189488	34648354	-0.106	NUDT9 NUDT10 PSEC0099 UNQ3012/PRO9771	10708	Somalogic	Q9BW91	88359736	4	D	I	0.65	0.013	66.4852
rs55931834	34648354	0.106	ACOT8	10708	Somalogic	O14734	44472163	20	T	C	0.43	0.013	66.4852
rs72824905	34857953	0.25	PLCG2	35559	Somalogic	P16885	81908423	16	G	C	0.0183	0.0306528	66.5179
rs1256430	34857953	-0.09	HOME2	35559	Somalogic	Q9NSB8	82850720	15	A	G	0.1645	0.0110313	66.5633
rs2923091	32895551	-0.204	ADM	6861	xMAP	P35318	10358145	11	A	G	0.662	0.025	66.5856
rs111294128	34648354	0.457	LDHA	10708	Somalogic	P00338	18411722	11	A	G	0.99	0.056	66.5973
rs1015456	32895551	-0.2082	CHL1	3301	Somalogic	O00533	107776	3	C	T	0.391779	0.0255	66.6624
rs4380535	34857953	-0.07	UNC5H3	35559	Somalogic	O95185	95428256	4	T	C	0.3607	0.00856528	66.7902
rs8125909	32895551	0.2967	APMAP	3301	Somalogic	Q9HDC9	24975835	20	C	A	0.132064	0.0363	66.807
rs372969265	34648354	-0.139	TMEFF1 C9orf2	10708	Somalogic	Q8IYR6	103286432	9	D	I	0.83	0.017	66.8547
rs6991204	34857953	-0.09	MYOM2	35559	Somalogic	P54296	2107923	8	A	G	0.1649	0.011005	66.881
rs144788078	34857953	-0.29	Nectin-like protein 1	35559	Somalogic	Q8N126	159171311	1	C	T	0.0124	0.0354606	66.881
rs17266357	32895551	0.3681	PPP3CA;PPP3R1	997	Somalogic	Q08209	102721809	4	C	T	0.30993	0.0450047	66.8985
rs9830049	32895551	-0.306	ALCAM	3301	Somalogic	Q13740	105284045	3	C	T	0.120272	0.0374	66.9421
rs72438078	34648354	0.18	ADM2	10708	Somalogic	Q7Z4H4	50921148	22	D	I	0.11	0.022	66.9421
rs76951547	34648354	0.18	CLEC3B TNA	10708	Somalogic	P05452	45037510	3	A	G	0.89	0.022	66.9421
rs6923114	34857953	0.07	CO9A1	35559	Somalogic	P20849	70237113	6	G	T	0.3349	0.00855077	67.0172
rs35552055	34648354	0.131	ALDH6A1	10708	Somalogic	Q02252	74670788	14	T	G	0.19	0.016	67.0352
rs11188501	32895551	0.2147	ENTPD1	3301	Somalogic	P49961	97600919	10	A	G	0.339852	0.0262	67.1524
rs7972001	32895551	-1.005	PLXNC1	993	Somalogic	O60486	94623502	12	T	C	0.0337361	0.122632	67.1621
rs61745945	34857953	-0.22	AP4AT	35559	Somalogic	Q96N21	81231621	17	A	G	0.0223	0.0268375	67.1987
rs10754443	34857953	-0.1	sLFA-3	35559	Somalogic	P19256	116506110	1	T	A	0.113	0.0121989	67.1987
rs55876513	34648354	0.123	CXCL9	10708	Somalogic	Q07325	76883698	4	T	G	0.75	0.015	67.24
rs6885410	34648354	0.123	LMAN2 C5orf8	10708	Somalogic	Q12907	176740996	5	A	C	0.71	0.015	67.24
chr12:71495073	34857953	-0.32	LGR5	35559	Somalogic	O75473	71495073	12	GTAGTGGGG		0.0104	0.03901	67.2895
rs11697677	32895551	-0.2298	MATN4	3301	Somalogic	A2RRP8	43925554	20	G	A	0.253541	0.028	67.3572
rs62437584	34857953	-2.21	IGF-II receptor	35559	Somalogic	P11717	161279164	6	T		0.0003	0.269141	67.4257
rs3752102	32895551	-0.2012	RGMA	3301	Somalogic	Q96B86	93616014	15	A	C	0.473455	0.0245	67.441
rs2286963	34648354	0.115	RPE HUSSY-17	10708	Somalogic	Q96AT9	211060050	2	T	G	0.65	0.014	67.4745
rs5030377	34648354	0.115	ICAM4	10708	Somalogic	Q14773	10393234	19	A	G	0.62	0.014	67.4745
rs9394779	34857953	-0.09	sTREM-1	35559	Somalogic	Q9NP99	41264255	6	G	A	0.1797	0.0109494	67.5619
rs12527307	34857953	-0.12	UST	35559	Somalogic	Q9Y2C2	148933158	6	C	A	0.0887	0.0145992	67.5619
rs117323981	34857953	-0.18	CHKB	35559	Somalogic	Q9Y259	50573508	22	G	A	0.0349	0.0218989	67.5619
rs11101993	34648354	-0.222	GSTM1	10708	Somalogic	P09488	110269188	1	T	C	0.07	0.027	67.6049
rs6723077	34648354	0.107	UBE2F NCE2	10708	Somalogic	Q969M7	238869884	2	T	C	0.46	0.013	67.7456
rs34112166	34648354	0.14	CCN3	10708	Somalogic	P48745	120400532	8	A	G	0.22	0.017	67.8201
rs7561119	34648354	0.173	IHH	10708	Somalogic	Q14623	219986253	2	T	C	0.9	0.021	67.8662
rs7206272	34857953	0.08	NDE1	35559	Somalogic	Q9NXR1	15632436	16	C	A	0.2206	0.00971002	67.8797
rs6500599	34857953	-0.08	VASN	35559	Somalogic	Q6EMK4	4424513	16	G	C	0.2854	0.00970677	67.9251
rs111275946	34857953	-0.21	SEM3G	35559	Somalogic	Q9NS98	52433457	3	G	A	0.0281	0.0254718	67.9705
rs138345705	34648354	0.165	SMOC1	10708	Somalogic	Q9H4F8	70451536	14	T	C	0.88	0.02	68.0625
rs362285	34648354	0.462	HGFAC	10708	Somalogic	Q04756	3258321	4	A	G	0.02	0.056	68.0625
rs9894212	34857953	-0.08	TIMP-2	35559	Somalogic	P16035	78865858	17	G	C	0.2268	0.00969382	68.1067
rs36054946	34857953	-0.29	SCG1	35559	Somalogic	P05060	5886044	20	C	T	0.0143	0.035105	68.2429
rs72682450	34648354	-0.537	COLEC10 CLL1 UNQ366/PRO702	10708	Somalogic	Q9Y6Z7	120141923	8	T	G	0.01	0.065	68.253
rs550510	34648354	-0.157	CALCOCO2	10708	Somalogic	Q13137	46926615	17	A	G	0.15	0.019	68.2798
rs36097961	34857953	-0.11	VAV	35559	Somalogic	P15498	6850756	19	T	C	0.0987	0.0133113	68.2883
rs2007272	32895551	-0.205	PIGR	3301	Somalogic	P01833	207113755	1	C	G	0.425661	0.0248	68.3289
rs3819946	32895551	-1.175	CRYZ	3200	Somalogic	Q08257	75175886	1	T	C	0.861	0.1421	68.3735
rs11767227	34857953	-0.07	ELMO1	35559	Somalogic	Q92556	37433195	7	G	C	0.2701	0.00846518	68.3791
rs221205	34857953	0.1	DPY30	35559	Somalogic	Q9C005	31861868	2	T	C	0.1152	0.0120931	68.3792
rs142914161	34648354	0.397	C6	10708	Somalogic	P13671	41130261	5	A	G	0.98	0.048	68.4067
rs2245801	32895551	-0.2507	SNCA	3301	Somalogic	P37840	90757840	4	C	T	0.788276	0.0303	68.4579
rs4699632	34648354	0.207	RAP1GDS1	10708	Somalogic	P52306	99349327	4	A	G	0.93	0.025	68.5584
rs1147707	32895551	-0.2113	FSTL1	3301	Somalogic	Q12841	120169248	3	T	C	0.389098	0.0255	68.6623
rs45499094	34648354	-0.199	FAM20B	10708	Somalogic	O75063	179057597	1	A	C	0.08	0.024	68.7517
rs221167	34857953	0.11	TRIL	35559	Somalogic	Q7L0X0	28965479	7	C	T	0.1123	0.0132585	68.8332
rs2250889	34857953	0.17	MMP-9	35559	Somalogic	P14780	46013767	20	G	C	0.0466	0.0204904	68.8332
rs7210828	34648354	0.166	LGALS3BP	10708	Somalogic	Q08380	76977755	17	C	G	0.13	0.02	68.89
rs76116338	34857953	-0.14	CAD17	35559	Somalogic	Q12864	94223163	8	CTCAG		0.064	0.0168633	68.924
rs78293932	34648354	0.357	ENPP6 UNQ1889/PRO4334	10708	Somalogic	Q6UWR7	185139101	4	T	C	0.03	0.043	68.9286
rs7296835	34857953	0.13	Lumican	35559	Somalogic	P51884	91065283	12	T	C	0.073	0.0156536	68.9695
rs3757976	34648354	0.108	HSF1 HSTF1	10708	Somalogic	Q00613	145536753	8	A	G	0.5	0.013	69.0178
rs3815925	34648354	0.108	ESM1	10708	Somalogic	Q9NQ30	54253765	5	T	C	0.56	0.013	69.0178
rs56307603	34857953	-0.09	LCN1	35559	Somalogic	P31025	135514751	9	C	T	0.1513	0.01083	69.0603
rs74418956	34648354	0.241	CAPG	10708	Somalogic	P40121	85644432	2	A	C	0.06	0.029	69.0618
rs80161321	34857953	-0.32	B3GN2	35559	Somalogic	Q9NY97	62186659	2	T	C	0.0111	0.038494	69.1057
rs9640161	32895551	0.3473	RARRES2	987	Somalogic	Q99969	150045910	7	A	C	0.370821	0.0417713	69.1279
rs9801017	32895551	0.2113	PCOLCE	3301	Somalogic	Q15113	100236202	7	A	G	0.635533	0.0254	69.2041
rs137883522	34857953	0.41	Siglec-5	35559	Somalogic	O15389	51631289	19	G	A	0.0092	0.0492719	69.2419
rs74242298	34648354	0.433	ANG RNASE5	10708	Somalogic	P03950	21118203	14	T	C	0.98	0.052	69.3376
rs145998624	34648354	-0.483	SPHK1 SK1 SPHK SPK	10708	Somalogic	Q9NYA1	74319057	17	C	G	0.01	0.058	69.3487
rs221790	34857953	-0.07	Epo	35559	Somalogic	P01588	100680659	7	G	C	0.4104	0.00840401	69.3782
rs4283655	34857953	0.15	BST1	35559	Somalogic	Q10588	15737865	4	A	G	0.0564	0.0180086	69.3782
rs143045602	34648354	-0.367	PNKP	10708	Somalogic	Q96T60	50348625	19	T	C	0.02	0.044	69.5708
rs9919823	34648354	-0.317	PKP2	10708	Somalogic	Q99959	32974611	12	T	C	0.97	0.038	69.5907
rs145038996	34857953	0.15	LRC4B	35559	Somalogic	Q9NT99	50082811	19	A	G	0.0492	0.0179792	69.6053
rs770417518,rs796474234	34857953	0.07	FOXJ2	35559	Somalogic	Q9P0K8	7994560	12	TTTTT		0.3953	0.00838482	69.6961
rs138692142	34648354	-0.618	BTNL9 UNQ1900/PRO4346	10708	Somalogic	Q6UXG8	180349778	5	T	C	0.01	0.074	69.7451
rs111967410	34648354	-0.142	SEZ6L	10708	Somalogic	Q9BYH1	26766663	22	D	I	0.18	0.017	69.7716
rs75944999	34648354	0.284	ARPC1B	10708	Somalogic	O15143	98995724	7	A	G	0.04	0.034	69.7716
rs806109	34857953	-0.08	KCAB2	35559	Somalogic	Q13303	5992521	1	G	A	0.2151	0.00957641	69.7869
rs62505473	34648354	-0.117	FGFR1	10708	Somalogic	P11362	38323765	8	C	G	0.59	0.014	69.8418
rs1000470607	34857953	-1.63	C1QR1	35559	Somalogic	Q9NPY3	23084967	20	T	C	0.0004	0.194929	69.9232
rs434206	32895551	-0.2117	Collagen a1(VI)	3301	Somalogic	P12109	47366802	21	T	G	0.59389	0.0253	70.0165
rs753381	34857953	-0.07	PLCG1	35559	Somalogic	P19174	41168825	20	T	C	0.4731	0.00836305	70.0594
rs8102493	32895551	-0.2168	PGLYRP1	3301	Somalogic	O75594	46530389	19	C	T	0.333381	0.0259	70.0679
rs7833421	34648354	0.469	UNC5D KIAA1777 UNC5H4 UNQ6012/PRO34692	10708	Somalogic	Q6UXZ4	35615146	8	T	C	0.01	0.056	70.1406
rs10823949	34648354	-0.268	PLA2G12B	10708	Somalogic	Q9BX93	74632924	10	T	C	0.05	0.032	70.1406
rs2230199	34648354	-0.134	C3	10708	Somalogic	P01024	6718387	19	C	G	0.21	0.016	70.1406
rs3796879	34648354	0.201	ENPEP	10708	Somalogic	Q07075	111476701	4	T	C	0.08	0.024	70.1406
rs59412705	34857953	0.07	UBE2F	35559	Somalogic	Q969M7	237955596	2	A	T	0.4121	0.00835763	70.1503
rs11064321	32895551	0.2262	PIANP	3301	Somalogic	Q8IYJ0	6809896	12	C	G	0.397321	0.027	70.1872
rs13127468	34857953	-0.07	CBPZ	35559	Somalogic	Q66K79	8597931	4	A	C	0.4243	0.00835493	70.1957
rs17807102	34648354	-0.31	GFRA1 GDNFRA RETL1 TRNR1	10708	Somalogic	P56159	118016372	10	A	G	0.03	0.037	70.1972
rs1406890	34648354	0.109	PLG	10708	Somalogic	P00747	161187335	6	T	C	0.53	0.013	70.3018
rs2024887	34648354	-0.109	GPCPD1	10708	Somalogic	Q9NPB8	5700705	20	A	G	0.62	0.013	70.3018
rs7593151	34648354	0.109	CHMP3	10708	Somalogic	Q9Y3E7	86765100	2	T	G	0.63	0.013	70.3018
rs8104011	34857953	-0.24	Tropomyosin 4	35559	Somalogic	P67936	16085954	19	A	G	0.019	0.0286177	70.332
rs12459454	34857953	-0.07	CEAM8	35559	Somalogic	P31997	41759235	19	G	A	0.3212	0.00834683	70.332
rs142185492	34648354	0.193	TTL	10708	Somalogic	Q8NG68	113205116	2	T	C	0.08	0.023	70.414
chr15:78245513	34857953	-0.07	DNJA4	35559	Somalogic	Q8WW22	78245513	15		CTCCCCCG	0.3614	0.00834145	70.4228
rs437	34648354	-0.126	MET	10708	Somalogic	P08581	116296896	7	T	C	0.72	0.015	70.56
rs7206272	34648354	-0.126	NDE1	10708	Somalogic	Q9NXR1	15726293	16	A	C	0.77	0.015	70.56
rs75904281	34648354	-0.437	RSPO4	10708	Somalogic	Q2I0M5	943837	20	T	C	0.02	0.052	70.6246
rs112760834	32895551	-0.5784	ASPH	3301	Somalogic	Q12797	62540134	8	T	G	0.033209	0.0688	70.6773
rs192726277	34857953	0.3	CCP1	35559	Somalogic	P53805	34560626	21	C	T	0.0125	0.0356801	70.6954
rs9791146	34648354	0.185	CERT1	10708	Somalogic	Q9Y5P4	74740950	5	T	C	0.09	0.022	70.7128
rs1552074	34648354	0.143	MANF	10708	Somalogic	P55145	51408051	3	T	C	0.85	0.017	70.7578
rs1059367	34857953	-0.13	hnRNP A/B	35559	Somalogic	Q99729	178209198	5	T	C	0.0796	0.0154514	70.7862
rs148553428	34857953	-0.35	CHIP	35559	Somalogic	Q9UNE7	681318	16	A	G	0.0091	0.0415734	70.8771
rs2024887	34857953	0.07	GDE5	35559	Somalogic	Q9NPB8	5720059	20	G	A	0.3683	0.00831201	70.9225
rs11219769	32895551	-0.2351	ESAM	3301	Somalogic	Q96AP7	124620147	11	T	G	0.264058	0.0279	71.0063
rs11668085	34648354	0.118	OLFM2	10708	Somalogic	O95897	10039371	19	T	C	0.46	0.014	71.0408
rs12664330	34648354	0.118	METTL24	10708	Somalogic	Q5JXM2	110681879	6	A	G	0.64	0.014	71.0408
rs12669749	34648354	0.177	EGFR	10708	Somalogic	P00533	55235804	7	A	C	0.12	0.021	71.0408
rs78459351	34857953	0.16	LEGL	35559	Somalogic	Q3ZCW2	64366325	2	A	G	0.0461	0.0189807	71.0588
rs113250940	34648354	0.43	CFHR4	10708	Somalogic	Q92496	196084096	1	A	G	0.02	0.051	71.088
rs17254387	32895551	0.2302	RNASE1	3301	Somalogic	P07998	21280678	14	A	G	0.687505	0.0273	71.1026
rs77157727	34648354	-0.312	SERPINB13 PI13	10708	Somalogic	Q9UIV8	61253961	18	A	G	0.03	0.037	71.1059
rs13083361	34648354	0.135	ROBO1 DUTT1	10708	Somalogic	Q9Y6N7	78726601	3	T	C	0.2	0.016	71.1914
rs58795823	34648354	0.135	PENK	10708	Somalogic	P01210	57507856	8	T	C	0.21	0.016	71.1914
rs184837117	34648354	-0.456	NELL1 NRP1	10708	Somalogic	Q92832	20885708	11	A	C	0.02	0.054	71.3086
rs11638723	34648354	-0.414	SORD	10708	Somalogic	Q00796	45249121	15	C	G	0.98	0.049	71.3853
rs35107028	34648354	0.169	FAM172A	10708	Somalogic	Q8WUF8	93051362	5	A	T	0.13	0.02	71.4025
rs189534942	34857953	0.23	GPVI	35559	Somalogic	Q9HCN6	55032557	19	A	G	0.0238	0.0272065	71.4677
rs17878383	34648354	-0.186	MMP7	10708	Somalogic	P09237	102399596	11	C	G	0.9	0.022	71.4793
rs6133228	34857953	0.07	GDE5	35559	Somalogic	Q9NPB8	5571430	20	A	G	0.3887	0.00827762	71.5131
rs4880760	34648354	0.296	IDI1	10708	Somalogic	Q13907	1094909	10	C	G	0.97	0.035	71.5233
rs7205773	34648354	-0.592	MVD MPD	10708	Somalogic	P53602	88715560	16	A	T	0.01	0.07	71.5233
rs11242627	34857953	-0.07	Ephrin-A5	35559	Somalogic	P52803	107115899	5	T	A	0.4614	0.00827499	71.5585
rs12145743	34648354	0.11	HDGF	10708	Somalogic	P51858	156700651	1	T	G	0.66	0.013	71.5976
rs3210587	34648354	0.11	LARGE1	10708	Somalogic	O95461	34316077	22	A	G	0.37	0.013	71.5976
rs56665454	34648354	0.11	DBNL	10708	Somalogic	Q9UJU6	44077470	7	T	C	0.33	0.013	71.5976
rs3825615	33067605	0.22	Gal-3	18413	Olink	P17931			T	C	0.045	0.026	71.5976
rs7572563	34857953	-0.07	UGT 1A6	35559	Somalogic	P19224	233708590	2	A	G	0.4727	0.00826974	71.6494
rs1760928	34857953	-0.08	PNP	35559	Somalogic	P00491	20487536	14	G	A	0.2368	0.00945113	71.6494
rs60583998	34648354	-0.127	GDI2	10708	Somalogic	P50395	5840683	10	D	I	0.22	0.015	71.6844
rs142508129	34648354	0.271	DTD2	10708	Somalogic	Q96FN9	31920644	14	A	G	0.05	0.032	71.7197
rs5826945	34648354	0.161	C3	10708	Somalogic	P01024	6697088	19	A	T	0.86	0.019	71.8033
rs6084240	34648354	0.161	OXT	10708	Somalogic	P01178	3024280	20	A	G	0.15	0.019	71.8033
chr8:22165138	34857953	-0.09	BMP-1	35559	Somalogic	P13497	22165138	8	AGTCGGAGGGAGGGA		0.1986	0.0106191	71.8311
rs4876836	34857953	-0.07	OPG	35559	Somalogic	O00300	118434718	8	G	A	0.3947	0.00825666	71.8766
rs641621	34857953	-0.08	Keratin-1	35559	Somalogic	P04264	52519122	12	T	G	0.2322	0.00943022	71.9675
rs1135062	34857953	0.08	BCAM	35559	Somalogic	P50895	44819487	19	G	A	0.2827	0.00942725	72.0129
rs2199562	34857953	-0.07	Contactin-5	35559	Somalogic	O94779	97735257	11	A	C	0.3265	0.00824884	72.0129
rs12990985	34648354	0.484	GKN2 BLOT GDDR TFIZ1 UNQ465/PRO813	10708	Somalogic	Q86XP6	69171609	2	T	C	0.99	0.057	72.101
rs6532086	34857953	0.07	IP-10	35559	Somalogic	P02778	76016125	4	A	G	0.4937	0.00824364	72.1038
rs56665454	34857953	0.07	DBNL	35559	Somalogic	Q9UJU6	44037871	7	T	C	0.3552	0.00823586	72.2401
rs12563495	34648354	-0.102	GCLM	10708	Somalogic	P48507	94384624	1	A	G	0.5	0.012	72.25
rs2536512	34648354	0.119	SOD3	10708	Somalogic	P08294	24801315	4	A	G	0.65	0.014	72.25
rs878766	34648354	-0.119	AKR1C3 DDH1 HSD17B5 KIAA0119 PGFS	10708	Somalogic	P42330	5205437	10	A	C	0.61	0.014	72.25
rs11574452	34648354	-0.255	PF4 CXCL4 SCYB4	10708	Somalogic	P02776	74846661	4	A	C	0.04	0.03	72.25
rs72494011	34648354	0.153	PDGFC	10708	Somalogic	Q9NRA1	157977619	4	A	G	0.16	0.018	72.25
rs139093401	34648354	0.34	HP	10708	Somalogic	P00738	71944911	16	A	G	0.03	0.04	72.25
rs11205280	33067605	0.17	EN-RAGE	12574	Olink	P80511			A	C	0.11	0.02	72.25
rs7813395	33067605	0.085	OPG	20536	Olink	O00300			A	G	0.64	0.01	72.25
rs2016575	32895551	-0.2687	SEMA3G	3301	Somalogic	Q9NS98	52477080	3	C	T	0.815652	0.0316	72.3038
chr8:119405348	34857953	0.08	NovH	35559	Somalogic	P48745	119405348	8		TAA	0.2446	0.00939764	72.4673
rs61822232	34857953	-0.07	FHR4	35559	Somalogic	Q92496	196813976	1	C	T	0.3986	0.00821521	72.6036
rs397740328,rs57227549	34857953	-0.07	ATOX1	35559	Somalogic	O00244	151842342	5	GACAAAAAAAAAAAAACT		0.3758	0.00821265	72.649
rs17796777	32895551	-0.2353	FLRT2	3301	Somalogic	O43155	85806774	14	C	A	0.285507	0.0276	72.6818
rs147712721	34857953	-0.18	SULT 1A3	35559	Somalogic	P0DMM9	29771895	16	C	G	0.0398	0.0211116	72.6945
rs13392383	34648354	0.145	DNER BET UNQ262/PRO299	10708	Somalogic	Q8NFT8	230487617	2	A	G	0.18	0.017	72.7509
rs4920605	32895551	0.2073	MFAP2	3301	Somalogic	P55001	17315425	1	A	G	0.553544	0.0243	72.7756
rs112793547	34648354	-0.546	VEGFC	10708	Somalogic	P49767	177638987	4	A	C	0.99	0.064	72.7822
rs11606942	34857953	-0.16	NCAM-120	35559	Somalogic	P13591	113255286	11	G	C	0.0581	0.0187542	72.7854
rs11059681	34648354	0.111	TMEM132C	10708	Somalogic	Q8N3T6	128899673	12	A	G	0.54	0.013	72.9053
rs2272163	34648354	-0.111	ROBO2 KIAA1568	10708	Somalogic	Q9HCK4	77671721	3	A	C	0.4	0.013	72.9053
rs60813848	34648354	0.205	IRAK4	10708	Somalogic	Q9NWZ3	44120092	12	T	C	0.07	0.024	72.9601
rs11581607	32895551	-0.42	IL23R	3301	Somalogic	Q5VWK5	67707690	1	A	G	0.066948	0.0491	73.1704
rs2232195	34857953	-0.08	GNPI1	35559	Somalogic	P46926	142007955	5	G	A	0.2918	0.00935085	73.1944
rs7935154	34857953	0.08	CRDL2	35559	Somalogic	Q6WN34	74710367	11	C	T	0.2234	0.00935085	73.1944
rs62117662	34648354	0.154	KLK11 PRSS20 TLSP UNQ649/PRO1279	10708	Somalogic	Q9UBX7	51529377	19	A	G	0.2	0.018	73.1975
rs13236526	32895551	0.36	HSPB1	3394	Olink	P04792	75913642	7	A	G	0.7	0.0420415	73.3244
rs1889407	34857953	-0.07	GSH0	35559	Somalogic	P48507	94023997	1	G	T	0.4849	0.00817438	73.3307
rs117050326	34857953	-0.27	POLI	35559	Somalogic	Q9UNA4	54237200	18	C	G	0.0172	0.03152	73.3762
rs13047301	34648354	0.12	TFF2 SML1	10708	Somalogic	Q03403	43768324	21	T	C	0.32	0.014	73.4694
rs8084058	34648354	-0.12	CNDP1 CN1 CPGL2 UNQ1915/PRO4380	10708	Somalogic	Q96KN2	72177465	18	A	G	0.39	0.014	73.4694
rs1159798	33067605	-0.12	Dkk-1	15801	Olink	O94907			A	C	0.23	0.014	73.4694
rs77245812	34648354	-0.463	MATN3	10708	Somalogic	O15232	20202930	2	A	G	0.02	0.054	73.5147
rs111787365	34648354	0.163	CFL2	10708	Somalogic	Q9Y281	35177730	14	D	I	0.15	0.019	73.5983
rs79726200	34648354	0.146	PLCG2	10708	Somalogic	P16885	81811678	16	A	C	0.82	0.017	73.7578
rs10415576	34857953	-0.07	IRF-3	35559	Somalogic	Q14653	49661133	19	C	T	0.3847	0.00814666	73.8307
rs8666	34648354	-0.344	PHPT1	10708	Somalogic	Q9NRX4	139744524	9	T	C	0.03	0.04	73.96
rs10901820	34857953	-0.07	ST4S6	35559	Somalogic	Q7LFX5	124286364	10	G	C	0.3904	0.00813915	73.967
rs17288108	32895551	-0.2779	NTN4	3301	Somalogic	A8K3H6	96131895	12	G	A	0.181915	0.0323	74.0239
rs148197434	34857953	0.54	MCTS1	35559	Somalogic	Q9ULC4	120606129	X	A	G	0.0036	0.0627492	74.0579
rs12248841	34648354	0.112	GLRX3	10708	Somalogic	O76003	131945252	10	T	C	0.57	0.013	74.2249
rs4533828	34648354	-0.112	FGFR3	10708	Somalogic	P22607	1762974	4	A	G	0.59	0.013	74.2249
rs306995	34857953	0.08	NUDC3	35559	Somalogic	Q8IVD9	44500230	7	A	G	0.2734	0.00928478	74.2397
rs34028712	34857953	0.07	F176C	35559	Somalogic	P58658	32513268	21	C	T	0.4126	0.0081217	74.2852
rs11545029	34857953	0.07	WWOX	35559	Somalogic	Q9NZC7	78386878	16	G	A	0.3826	0.00811425	74.4216
rs13159135	32895551	-0.214	ARSB	3301	Somalogic	P15848	78196689	5	C	G	0.433907	0.0248	74.4602
rs35260458	34648354	-0.518	MBL2 COLEC1 MBL	10708	Somalogic	P11226	54529259	10	T	C	0.01	0.06	74.5344
rs62311449	34857953	-0.14	HCDH	35559	Somalogic	Q16836	108029993	4	A	G	0.065	0.0162137	74.5579
rs7735142	34648354	-0.311	B4GALT7	10708	Somalogic	Q9UBV7	177180958	5	T	C	0.96	0.036	74.6304
rs12214617	34648354	0.121	VEGFA	10708	Somalogic	P15692	43939923	6	T	G	0.49	0.014	74.699
rs150825391	34648354	0.121	DCTD	10708	Somalogic	P32321	183981702	4	D	I	0.34	0.014	74.699
rs4860687	34648354	-0.121	EPHA5	10708	Somalogic	P54756	66433737	4	T	C	0.63	0.014	74.699
rs76713183	34857953	-0.21	SEPR	35559	Somalogic	Q12884	162197789	2	C	A	0.0304	0.0242909	74.7398
rs72921490	34648354	-0.173	LEPR	10708	Somalogic	P48357	65967108	1	A	T	0.86	0.02	74.8225
rs9310479	34648354	-0.199	BTD	10708	Somalogic	P43251	15671026	3	T	C	0.09	0.023	74.8601
chr6:25665836	34857953	-0.08	Secretagogin	35559	Somalogic	O76038	25665836	6		AT	0.2873	0.00923403	75.058
rs4766462	34857953	-0.08	ALDH-E2	35559	Somalogic	P05091	111433337	12	T	A	0.2714	0.00923403	75.058
rs2739338	34857953	0.07	MIF	35559	Somalogic	P14174	23954943	22	T	C	0.4518	0.00807978	75.058
rs1985024	34648354	0.13	PLEKHA1	10708	Somalogic	Q9HB21	124316331	10	T	C	0.69	0.015	75.1111
rs3052195	34648354	-0.13	RAB1A	10708	Somalogic	P62820	65313215	2	D	I	0.25	0.015	75.1111
rs55765017	34648354	0.156	HAPLN4 BRAL2 KIAA1926	10708	Somalogic	Q86UW8	19368264	19	A	G	0.16	0.018	75.1111
rs56944668	34648354	-0.156	CRADD RAIDD	10708	Somalogic	P78560	94243853	12	T	C	0.16	0.018	75.1111
rs316617	34857953	0.07	IP3KA	35559	Somalogic	P23677	41503702	15	C	T	0.3779	0.00807245	75.1944
rs56124762	34857953	-0.08	B7-H2	35559	Somalogic	O75144	44238591	21	G	A	0.254	0.00922566	75.1944
rs11264535	34857953	-0.08	HDGF	35559	Somalogic	P51858	156752632	1	C	G	0.2921	0.00921452	75.3762
rs1047047	34648354	-0.165	GUCA2B	10708	Somalogic	Q16661	42619139	1	A	G	0.84	0.019	75.4155
rs4455239	34857953	0.07	IL-10 Rb	35559	Somalogic	Q08334	33281729	21	C	T	0.4347	0.00806028	75.4217
rs62038850	34857953	-0.22	PGP	35559	Somalogic	A6NDG6	2212986	16	A	G	0.0266	0.0253323	75.4217
rs12371356	34648354	0.113	AGAP2	10708	Somalogic	Q99490	58135420	12	T	C	0.52	0.013	75.5562
rs16909138	34857953	-0.1	FABPA	35559	Somalogic	P15090	81453981	8	TT		0.1442	0.0115043	75.5581
rs5745687	33067605	-0.2	HGF	16911	Olink	P14210			T	C	0.061	0.023	75.6144
rs1398015	34857953	-0.15	PF-4	35559	Somalogic	P02776	73891519	4	T	C	0.0591	0.0172409	75.6945
rs11927165	34648354	0.357	PROS1 PROS	10708	Somalogic	P07225	93775411	3	T	C	0.97	0.041	75.8174
rs165656	34648354	-0.122	COMT	10708	Somalogic	P21964	19948863	22	C	G	0.52	0.014	75.9388
rs2284553	34648354	-0.122	IFNGR2 IFNGT1	10708	Somalogic	P38484	34776695	21	A	G	0.4	0.014	75.9388
rs4714728	34648354	-0.122	VEGFA	10708	Somalogic	P15692	43942245	6	A	G	0.51	0.014	75.9388
rs6772337	34648354	0.122	CCDC80	10708	Somalogic	Q76M96	112362188	3	A	G	0.38	0.014	75.9388
rs4731998	34857953	0.09	Sema E	35559	Somalogic	Q99985	81015803	7	G	A	0.1824	0.0103259	75.9673
chr3:196075884	34857953	-0.08	TR	35559	Somalogic	P02786	196075884	3	GGGGGGG		0.3049	0.00916764	76.1492
rs111397271	34857953	-0.28	a1-Antichymotrypsin	35559	Somalogic	P01011	94611890	14	A	G	0.0137	0.0320772	76.1946
rs1791679	32895551	0.2349	CTSF	3301	Somalogic	Q9UBX1	66337874	11	A	C	0.289477	0.0269	76.2538
rs56411639	34648354	-0.131	ZG16B UNQ773/PRO1567	10708	Somalogic	Q96DA0	2885689	16	D	I	0.32	0.015	76.2711
rs9888112	34857953	0.09	Aldose reductase-like C3	35559	Somalogic	P42330	4893290	10	T	G	0.207	0.0103044	76.2856
rs745537109	34857953	1.71	GLT10	35559	Somalogic	Q86SR1	153561256	5	C	T	0.0004	0.195725	76.331
rs13318853	32895551	0.2563	CPB1	3301	Somalogic	P15086	148562399	3	A	G	0.23152	0.0293	76.5177
rs147255904	34857953	0.16	sICAM-5	35559	Somalogic	Q9UMF0	10280921	19	T	A	0.0562	0.0182862	76.5584
rs74909167	34857953	-0.31	C1QC	35559	Somalogic	P02747	22643939	1	A	G	0.0144	0.0354295	76.5584
rs2646260	34648354	0.14	COL6A3	10708	Somalogic	P12111	238277795	2	A	G	0.75	0.016	76.5625
rs429017	32895551	0.4333	C7	985	Somalogic	Q05CI3	41263091	5	A	G	0.252792	0.0495145	76.5794
rs11059617	32895551	-0.225	TMEM132C	3301	Somalogic	Q8N3T6	128757909	12	T	A	0.335066	0.0257	76.6476
rs11558258	34648354	0.324	SERPINA10	10708	Somalogic	Q9UK55	94854902	14	A	G	0.97	0.037	76.6808
rs61749953	34857953	-0.32	DNJB9	35559	Somalogic	Q9UBS3	108571730	7	A	G	0.0129	0.0365399	76.6948
rs34827544	32895551	-0.3048	HS6ST1	3301	Somalogic	O60243	129084425	2	T	C	0.157293	0.0348	76.7134
rs75345056	34648354	0.219	BCL10	10708	Somalogic	O95999	85744792	1	D	I	0.07	0.025	76.7376
rs4774967	34857953	0.07	MYZAP	35559	Somalogic	P0CAP1	57563562	15	T	G	0.3458	0.00798836	76.7858
rs183650383	34648354	0.228	TLR4	10708	Somalogic	O00206	120624193	9	A	C	0.07	0.026	76.8994
rs118164011	34648354	-0.351	CD177 NB1 PRV1 UNQ595/PRO1181	10708	Somalogic	Q8N6Q3	43852500	19	C	G	0.96	0.04	77.0006
rs12441312	34857953	0.09	Aggrecan	35559	Somalogic	P16112	88710195	15	C	G	0.2058	0.0102556	77.0131
rs2228139	32895551	-0.4249	IL-1Rrp2	3301	Somalogic	Q9HB29	102781649	2	G	C	0.069221	0.0484	77.0695
rs10635364	34648354	0.123	KLK12 KLKL5 UNQ669/PRO1303	10708	Somalogic	Q9UKR0	51535460	19	D	I	0.41	0.014	77.1888
rs7243583	34648354	-0.123	COLEC12 CLP1 NSR2 SCARA4 SRCL	10708	Somalogic	Q5KU26	400766	18	T	C	0.26	0.014	77.1888
rs7996555	32895551	0.35	CLN5	3200	Somalogic	O75503	77562492	13	C	T	0.946	0.0398	77.3339
rs6862301	34648354	0.132	IL17B	10708	Somalogic	Q9UHF5	148783690	5	A	C	0.31	0.015	77.44
rs8076809	34648354	0.132	ERN1 IRE1	10708	Somalogic	O75460	62181308	17	A	C	0.75	0.015	77.44
rs139956891	34857953	-0.16	HEM4	35559	Somalogic	P10746	125867593	10	G	A	0.0504	0.0181679	77.5589
rs74925227	34857953	-0.14	NPTXR	35559	Somalogic	O95502	38845214	22	G	A	0.0735	0.0158969	77.5589
rs80161321	34648354	-0.502	B3GNT2 B3GALT7 B3GNT1	10708	Somalogic	Q9NY97	62413794	2	T	C	0.01	0.057	77.5636
rs56236063	34857953	-0.22	Factor D	35559	Somalogic	P00746	859374	19	C	T	0.0278	0.0249735	77.6043
rs388283	34648354	0.141	PRPSAP1	10708	Somalogic	Q14558	74335069	17	A	G	0.21	0.016	77.6602
rs1563317	32895551	0.2161	RGMB	3301	Somalogic	J3KNF6	97768486	5	G	A	0.552752	0.0245	77.7996
rs74603010	34857953	0.25	FOLR2	35559	Somalogic	P14207	72215198	11	G	A	0.0211	0.0283375	77.8318
rs12074120	34857953	0.08	EPHAA	35559	Somalogic	Q5JZY3	37731729	1	G	T	0.2725	0.009068	77.8318
rs2071387	34648354	-0.15	RBP1	10708	Somalogic	P09455	139257603	3	A	G	0.81	0.017	77.8547
rs313829	32895551	0.2313	TPST1	3301	Somalogic	O60507	65552497	7	G	A	0.688554	0.0262	77.9379
rs17366653	34857953	-0.64	Adiponectin	35559	Somalogic	Q15848	186853027	3	C	T	0.0033	0.0724805	77.9682
rs2518563	34857953	-0.09	IP16	35559	Somalogic	Q16666	159090179	1	C	T	0.1851	0.0101926	77.9682
rs2532240	34648354	0.106	NSF	10708	Somalogic	P46459	44265839	17	T	C	0.42	0.012	78.0278
rs2304371	34648354	-0.159	DARS1	10708	Somalogic	P14868	136561557	2	A	G	0.85	0.018	78.0278
rs113968521	34648354	-0.177	GOLM1	10708	Somalogic	Q8NBJ4	88697092	9	T	C	0.86	0.02	78.3225
rs35247066,rs72174827	34857953	0.08	MDHC	35559	Somalogic	P40925	63448440	2		ACACACACACACACACACACACACA	0.3099	0.009039	78.3321
rs55763022	34648354	-0.301	PCBD1 DCOH PCBD	10708	Somalogic	P61457	72583601	10	C	G	0.04	0.034	78.3746
rs12539742	34857953	0.08	Zyxin	35559	Somalogic	Q15942	143490004	7	A	G	0.2932	0.00903637	78.3775
rs818194	34857953	-0.08	OST48	35559	Somalogic	P39656	20605335	1	A	T	0.2268	0.00903637	78.3775
rs1431093	32895551	0.2196	PTN	3301	Somalogic	P21246	137016297	7	A	C	0.419185	0.0248	78.4082
rs2150719	34857953	0.07	GAS1	35559	Somalogic	P54826	86584460	9	T	C	0.483	0.00790453	78.423
rs2234711	34648354	-0.124	IL22RA2 UNQ5793/PRO19598/PRO19822	10708	Somalogic	Q969J5	137540520	6	A	G	0.62	0.014	78.449
rs3211717	34648354	-0.124	F10	10708	Somalogic	P00742	113776949	13	A	C	0.42	0.014	78.449
rs3777125	34648354	-0.124	SPINK1 PSTI	10708	Somalogic	P00995	147203817	5	C	G	0.6	0.014	78.449
rs4424789	34648354	0.124	POSTN	10708	Somalogic	Q15063	38123841	13	A	G	0.37	0.014	78.449
rs62157028	34857953	0.08	ACBP	35559	Somalogic	P07108	119387010	2	C	T	0.264	0.00903113	78.4685
rs200280488	34648354	-0.195	CKMT1A CKMT, CKMT1B CKMT	10708	Somalogic	P12532	43897809	15	D	I	0.1	0.022	78.564
[truncated: 3,952 more rows]

## Sheet: S3
Exposure	Gene Name	UniProt ID	SNP	pQTL Beta	pQTL Standard Error	Study Source PMID	Outcome	Odds Ratio	P-value	Protein	Lower CI	Upper CI	L95_OR	U95_OR	Bonferroni-Significant	Single Colocalisation PP4	Conditional Iterative Colocalisation PP4	Maximum Colocalization PP4
MSMB (Somalogic)	MSMB	P08118	rs10993994	-0.344771	0.0201609	32895551	Early Onset Prostate Cancer	0.708382	1.46e-65	MSMB (Somalogic)	-0.384287	-0.305256	0.680936	0.736935	Yes	1	0.999001	1
MSMB (Somalogic)	MSMB	P08118	rs10993994	-0.209449	0.0076367	32895551	Overall Prostate Cancer	0.811031	1.32e-165	MSMB (Somalogic)	-0.224417	-0.194481	0.798982	0.823262	Yes	1	0.999001	1
Angiostatin	PLG	P00747	rs11751347	-0.491053	0.0855263	34857953	Early Onset Prostate Cancer	0.611982	9.38e-09	Angiostatin	-0.658684	-0.323421	0.517532	0.723669	Yes	0.723434	0.0140151	0.723434
Angiostatin	PLG	P00747	rs11751347	-0.221316	0.0352632	34857953	Overall Prostate Cancer	0.801464	3.47e-10	Angiostatin	-0.290432	-0.1522	0.747941	0.858816	Yes	0.00354722	0.828632	0.828632
PSP_94	MSMB	P08118	rs12770171	-0.297416	0.0275281	34857953	Early Onset Prostate Cancer	0.742735	3.29e-27	PSP-94	-0.351371	-0.243461	0.703723	0.78391	Yes	1	1	1
PSP_94	MSMB	P08118	rs12770171	-0.18191	0.0113483	34857953	Overall Prostate Cancer	0.833676	7.93e-58	PSP-94	-0.204153	-0.159667	0.815338	0.852427	Yes	1	1	1
matrix metallopeptidase 7 (Somalogic)	MMP7	P09237	rs14983	-0.406272	0.0662865	Reclaimed from cis pQTL screen	Overall Prostate Cancer	0.666129	8.84e-10	matrix metallopeptidase 7 (Somalogic)	-0.536194	-0.276351	0.58497	0.758547	Yes	0.888024	0.984393	0.984393
PRSS3 (Somalogic)	PRSS3	P35030	rs2005617	-0.0906306	0.0138739	34648354	Overall Prostate Cancer	0.913355	6.47e-11	PRSS3 (Somalogic)	-0.117823	-0.0634378	0.888853	0.938532	Yes	0.983998	0.999001	0.999001
TRAIL-R2 (Olink)	TNFRSF10B	O14763	rs2293400	-0.135484	0.0264516	33067605	Overall Prostate Cancer	0.873293	3.02e-07	TRAIL-R2 (Olink)	-0.187329	-0.0836387	0.829171	0.919763	Yes	0.9891	0.999001	0.999001
KLK3 (Somalogic)	KLK3	P07288	rs266849	2.64691	0.317284	34648354	Early Onset Prostate Cancer	14.1104	7.28e-17	KLK3 (Somalogic)	2.02504	3.26879	7.57639	26.2795	Yes	8.46e-08	2.35e-05	2.35e-05
KLK3 (Somalogic)	KLK3	P07288	rs266849	1.58765	0.120988	34648354	Overall Prostate Cancer	4.89226	2.45e-39	KLK3 (Somalogic)	1.35052	1.82479	3.85943	6.20149	Yes	7.23e-08	0.00047319	0.00047319
SERPINA1 AAT PI PRO0684 PRO2209 (Somalogic)	SERPINA1	P01009	rs28929474	0.0767613	0.0149842	34648354	Overall Prostate Cancer	1.07978	3.01e-07	SERPINA1 AAT PI PRO0684 PRO2209 (Somalogic)	0.0473922	0.10613	1.04853	1.11197	Yes	0.998618	0.998852	0.998852
ApoM	APOM	O95445	rs2894186	-0.638333	0.133333	34857953	Overall Prostate Cancer	0.528172	1.69e-06	ApoM	-0.899667	-0.377	0.406705	0.685916	Yes	5.67e-09	1.01e-12	5.67e-09
C2	C2	P06681	rs3094662	-0.273333	0.0544444	34857953	Overall Prostate Cancer	0.760839	5.16e-07	C2	-0.380044	-0.166622	0.683831	0.846519	Yes	3.89e-06	1.34e-05	1.34e-05
MICB PERB11.2 (Somalogic)	MICA/B	Q29980	rs3134900	0.0507568	0.0117053	34648354	Overall Prostate Cancer	1.05207	1.45e-05	MICB PERB11.2 (Somalogic)	0.0278143	0.0736993	1.0282	1.07648	Yes	0.0182074	0.0424075	0.0424075
CTSS (Somalogic)	CTSS	P25774	rs41271951	-0.0935503	0.0162696	32895551	Overall Prostate Cancer	0.910692	8.92e-09	CTSS (Somalogic)	-0.125439	-0.0616618	0.88211	0.940201	Yes	1.17e-05	1.15e-05	1.17e-05
Angiostatin	PLG	P00747	rs4252185	-0.508571	0.107143	34857953	Overall Prostate Cancer	0.601354	2.07e-06	Angiostatin	-0.718571	-0.298571	0.487448	0.741877	Yes	0.0191659	0.994786	0.994786
PPase_2	PPA2	Q9H2U2	rs4699179	0.994	0.233	34857953	Early Onset Prostate Cancer	2.70202	1.99e-05	PPase 2	0.53732	1.45068	1.71141	4.26601	Yes	0.933392	0.870394	0.933392
PPase_2	PPA2	Q9H2U2	rs4699179	0.61	0.095	34857953	Overall Prostate Cancer	1.84043	1.35e-10	PPase 2	0.4238	0.7962	1.52776	2.2171	Yes	0.00058595	0.011005	0.011005
PPP1R14A CPI17 PPP1INL (Somalogic)	PPP1R14A	Q96A00	rs4803999	0.131392	0.0207595	34648354	Overall Prostate Cancer	1.14042	2.46e-10	PPP1R14A CPI17 PPP1INL (Somalogic)	0.0907038	0.172081	1.09494	1.18777	Yes	1.1e-24	2.25e-30	1.1e-24
CREB3L4 (Somalogic)	CREB3L4	Q8TEY5	rs4845586	0.129499	0.0289515	32895551	Overall Prostate Cancer	1.13826	7.71e-06	CREB3L4 (Somalogic)	0.0727543	0.186244	1.07547	1.20472	Yes	1.16e-08	0.731364	0.731364
5NTC	NT5C2	P49902	rs4919682	-0.3575	0.0741667	34857953	Overall Prostate Cancer	0.699423	1.43e-06	5NTC	-0.502867	-0.212133	0.604794	0.808857	Yes	0.679135	0.997102	0.997102
TNFRSF6B DCR3 TR6 UNQ186/PRO212 (Somalogic)	TNFRSF6B	O95407	rs6011040	-0.848182	0.199091	34648354	Early Onset Prostate Cancer	0.428193	2.04e-05	TNFRSF6B DCR3 TR6 UNQ186/PRO212 (Somalogic)	-1.2384	-0.457964	0.289848	0.63257	Yes	0.001243	0.139392	0.139392
TNFRSF6B DCR3 TR6 UNQ186/PRO212 (Somalogic)	TNFRSF6B	O95407	rs6011040	-0.635455	0.0754545	34648354	Overall Prostate Cancer	0.529695	3.71e-17	TNFRSF6B DCR3 TR6 UNQ186/PRO212 (Somalogic)	-0.783346	-0.487564	0.456875	0.614121	Yes	0.00054024	2.22e-05	0.00054024
IGF2R (Somalogic)	IGF2R	P11717	rs629849	-0.0745107	0.0125667	32895551	Overall Prostate Cancer	0.928198	3.04e-09	IGF2R (Somalogic)	-0.0991415	-0.0498799	0.905615	0.951344	Yes	1.42e-06	6.78e-07	1.42e-06
Interferon alpha-14 (Somalogic)	IFNA14	P01570	rs662463	-0.3	0.0675824	Reclaimed from cis pQTL screen	Overall Prostate Cancer	0.740818	9.04e-06	Interferon alpha-14 (Somalogic)	-0.432461	-0.167539	0.64891	0.845744	Yes	0.0928695	0.94542	0.94542
FHR4	CFHR4	Q92496	rs6674110	0.446613	0.101774	34857953	Early Onset Prostate Cancer	1.56301	1.14e-05	FHR4	0.247135	0.64609	1.28035	1.90807	Yes	0.010109	4.13e-05	0.010109
SPINT2 HAI2 KOP (Somalogic)	SPINT2	O43291	rs71354995	0.0528258	0.00991926	34648354	Overall Prostate Cancer	1.05425	1.01e-07	SPINT2 HAI2 KOP (Somalogic)	0.0333841	0.0722676	1.03395	1.07494	Yes	3.38e-27	2.52e-33	3.38e-27
PP14A	PPP1R14A	Q96A00	rs71354995	0.219	0.0455	34857953	Overall Prostate Cancer	1.24483	1.49e-06	PP14A	0.12982	0.30818	1.13862	1.36095	Yes	8.31e-08	1.96e-15	8.31e-08
Tropomyosin alpha-3 chain (Somalogic)	TPM3	P06753	rs72696208	-0.756361	0.158828	Reclaimed from cis pQTL screen	Early Onset Prostate Cancer	0.469371	1.92e-06	Tropomyosin alpha-3 chain (Somalogic)	-1.06766	-0.445058	0.343811	0.640787	Yes	0.666614	0.950551	0.950551
Tropomyosin alpha-3 chain (Somalogic)	TPM3	P06753	rs72696208	-0.439476	0.0601388	Reclaimed from cis pQTL screen	Overall Prostate Cancer	0.644374	2.72e-13	Tropomyosin alpha-3 chain (Somalogic)	-0.557348	-0.321604	0.572726	0.724985	Yes	0.241559	0.940137	0.940137
Thrombospondin-3 (Somalogic)	THBS3	P49746	rs7367758	-0.273306	0.059062	Reclaimed from cis pQTL screen	Overall Prostate Cancer	0.76086	3.7e-06	Thrombospondin-3 (Somalogic)	-0.389068	-0.157545	0.677688	0.854238	Yes	0.00102324	0.144712	0.144712
EHBP1 (Somalogic)	EHBP1	Q8NDI1	rs73934251	1.06392	0.191139	34648354	Early Onset Prostate Cancer	2.89772	2.6e-08	EHBP1 (Somalogic)	0.689291	1.43856	1.9923	4.21461	Yes	0.833667	0.977611	0.977611
EHBP1 (Somalogic)	EHBP1	Q8NDI1	rs73934251	0.636709	0.0740506	34648354	Overall Prostate Cancer	1.89025	8.09e-18	EHBP1 (Somalogic)	0.49157	0.781848	1.63488	2.18551	Yes	0.184338	0.984105	0.984105
POGLUT3 KDELC2 UNQ1904/PRO4350 (Somalogic)	POGLUT3	Q7Z4H8	rs74911261	-0.21604	0.0479662	34648354	Early Onset Prostate Cancer	0.805703	6.67e-06	POGLUT3 KDELC2 UNQ1904/PRO4350 (Somalogic)	-0.310054	-0.122026	0.733408	0.885125	Yes	0.994589	0.999001	0.999001
POGLUT3 KDELC2 UNQ1904/PRO4350 (Somalogic)	POGLUT3	Q7Z4H8	rs74911261	-0.109517	0.0191098	34648354	Overall Prostate Cancer	0.896267	9.99e-09	POGLUT3 KDELC2 UNQ1904/PRO4350 (Somalogic)	-0.146972	-0.0720614	0.863318	0.930474	Yes	0.99819	0.999001	0.999001
ISLR2 KIAA1465 LINX UNQ1885/PRO4329 (Somalogic)	ISLR2	Q6UXK2	rs751527	-0.199412	0.0464706	34648354	Overall Prostate Cancer	0.819213	1.78e-05	ISLR2 KIAA1465 LINX UNQ1885/PRO4329 (Somalogic)	-0.290494	-0.108329	0.747894	0.897332	Yes	0.947563	0.970206	0.970206
PDK1 PDHK1 (Somalogic)	PDK1	Q15118	rs7584089	0.105924	0.0139633	34648354	Overall Prostate Cancer	1.11174	3.3e-14	PDK1 PDHK1 (Somalogic)	0.0785557	0.133292	1.08172	1.14258	Yes	6.02e-25	3.31e-35	6.02e-25
SERPINA3 AACT GIG24 GIG25 (Somalogic)	SERPINA3	P01011	rs8023057	0.73432	0.164497	34648354	Early Onset Prostate Cancer	2.08406	8.04e-06	SERPINA3 AACT GIG24 GIG25 (Somalogic)	0.411905	1.05673	1.50969	2.87696	Yes	0.986405	0.987969	0.987969
PYY (Somalogic)	PYY	P10082	rs8074783	0.626115	0.136306	32895551	Early Onset Prostate Cancer	1.87033	4.36e-06	PYY (Somalogic)	0.358955	0.893274	1.43183	2.44312	Yes	0.765838	0.976677	0.976677
ATF6B	ATF6B	Q99941	rs8111	0.191429	0.0419048	34857953	Overall Prostate Cancer	1.21098	4.92e-06	ATF6B	0.109295	0.273562	1.11549	1.31464	Yes	0.510147	0.988459	0.988459
CHMP2B (Somalogic)	CHMP2B	Q9UQN3	rs9822911	0.163873	0.0216763	34648354	Overall Prostate Cancer	1.17806	4.03e-14	CHMP2B (Somalogic)	0.121387	0.206358	1.12906	1.22919	Yes	1.98e-18	2.68e-23	1.98e-18
PLG (Somalogic)	PLG	P00747	rs982403	-1.3561	0.294309	34648354	Early Onset Prostate Cancer	0.257664	4.07e-06	PLG (Somalogic)	-1.93294	-0.779252	0.144722	0.458749	Yes	0.965974	0.998712	0.998712
PLG (Somalogic)	PLG	P00747	rs982403	-0.73252	0.11626	34648354	Overall Prostate Cancer	0.480696	2.96e-10	PLG (Somalogic)	-0.96039	-0.50465	0.382743	0.603717	Yes	4.43e-08	0.999	0.999
alpha-S1-casein (Somalogic)	CSN1S1	P47710	rs10004069	0.251131	0.199849	Reclaimed from cis pQTL screen	Early Onset Prostate Cancer	1.28548	0.208897	alpha-S1-casein (Somalogic)	-0.140573	0.642836	0.86886	1.90187	No
alpha-S1-casein (Somalogic)	CSN1S1	P47710	rs10004069	0.0889894	0.0739065	Reclaimed from cis pQTL screen	Overall Prostate Cancer	1.09307	0.228558	alpha-S1-casein (Somalogic)	-0.0558673	0.233846	0.945665	1.26345	No
UGDH	UGDH	O60701	rs10008031	0.039	0.07	34857953	Early Onset Prostate Cancer	1.03977	0.57743	UGDH	-0.0982	0.1762	0.906468	1.19268	No
UGDH	UGDH	O60701	rs10008031	0.0556667	0.0283333	34857953	Overall Prostate Cancer	1.05725	0.0494483	UGDH	0.00013333	0.1112	1.00013	1.11762	No
ART4 (Somalogic)	ART4	Q93070	rs1001096	-0.0174324	0.0294595	32895551	Early Onset Prostate Cancer	0.982719	0.554023	ART4 (Somalogic)	-0.075173	0.0403081	0.927583	1.04113	No
ART4 (Somalogic)	ART4	Q93070	rs1001096	-0.0135135	0.0110811	32895551	Overall Prostate Cancer	0.986577	0.22265	ART4 (Somalogic)	-0.0352324	0.00820541	0.965381	1.00824	No
IGFBP-7	IGFBP7	Q16270	rs10013945	0.00866667	0.081	34857953	Early Onset Prostate Cancer	1.0087	0.914792	IGFBP-7	-0.150093	0.167427	0.860628	1.18226	No
IGFBP-7	IGFBP7	Q16270	rs10013945	0	0.0326667	34857953	Overall Prostate Cancer	1	1	IGFBP-7	-0.0640267	0.0640267	0.93798	1.06612	No
I-TAC	CXCL11	O14625	rs10021313	0.0261702	0.120213	34857953	Early Onset Prostate Cancer	1.02652	0.827664	I-TAC	-0.209447	0.261787	0.811033	1.29925	No
I-TAC	CXCL11	O14625	rs10021313	0.0468085	0.0464894	34857953	Overall Prostate Cancer	1.04792	0.314	I-TAC	-0.0443106	0.137928	0.956657	1.14789	No
PSAPL1 (Somalogic)	PSAPL1	Q6NUJ1	rs10023470	-0.0377668	0.0501733	32895551	Early Onset Prostate Cancer	0.962937	0.451614	PSAPL1 (Somalogic)	-0.136107	0.0605729	0.87275	1.06245	No
PSAPL1 (Somalogic)	PSAPL1	Q6NUJ1	rs10023470	0.00966977	0.0191571	32895551	Overall Prostate Cancer	1.00972	0.613726	PSAPL1 (Somalogic)	-0.0278781	0.0472177	0.972507	1.04835	No
BTC	BTC	P35070	rs10025144	0.066	0.219	34857953	Early Onset Prostate Cancer	1.06823	0.763132	BTC	-0.36324	0.49524	0.69542	1.64089	No
BTC	BTC	P35070	rs10025144	0.112	0.087	34857953	Overall Prostate Cancer	1.11851	0.19797	BTC	-0.05852	0.28252	0.943159	1.32647	No
CXCL11 ITAC SCYB11 SCYB9B (Somalogic)	CXCL11	O14625	rs10031051	0.0749577	0.154484	34648354	Early Onset Prostate Cancer	1.07784	0.627525	CXCL11 ITAC SCYB11 SCYB9B (Somalogic)	-0.227831	0.377746	0.796259	1.45899	No
CXCL11 ITAC SCYB11 SCYB9B (Somalogic)	CXCL11	O14625	rs10031051	0.0189509	0.0560068	34648354	Overall Prostate Cancer	1.01913	0.735085	CXCL11 ITAC SCYB11 SCYB9B (Somalogic)	-0.0908223	0.128724	0.91318	1.13738	No
CXCL11 (Somalogic)	CXCL11	O14625	rs10031452	0.129725	0.0880584	32895551	Early Onset Prostate Cancer	1.13852	0.140705	CXCL11 (Somalogic)	-0.0428694	0.30232	0.958036	1.35299	No
CXCL11 (Somalogic)	CXCL11	O14625	rs10031452	0.0176117	0.0330756	32895551	Overall Prostate Cancer	1.01777	0.594402	CXCL11 (Somalogic)	-0.0472165	0.0824399	0.953881	1.08593	No
AMD	PAM	P19021	rs10035407	0.0577419	0.0712903	34857953	Early Onset Prostate Cancer	1.05944	0.417966	AMD	-0.0819871	0.197471	0.921284	1.21832	No
AMD	PAM	P19021	rs10035407	0.0316129	0.0283871	34857953	Overall Prostate Cancer	1.03212	0.265435	AMD	-0.0240258	0.0872516	0.976261	1.09117	No
HPLN1	HAPLN1	P10915	rs10039191	0.0445455	0.203636	34857953	Early Onset Prostate Cancer	1.04555	0.826845	HPLN1	-0.354582	0.443673	0.701467	1.55842	No
HPLN1	HAPLN1	P10915	rs10039191	0.0472727	0.0818182	34857953	Overall Prostate Cancer	1.04841	0.563414	HPLN1	-0.113091	0.207636	0.893069	1.23077	No
MPIF-1	CCL23	P55773	rs1005107	0.0275	0.261875	34857953	Early Onset Prostate Cancer	1.02788	0.916366	MPIF-1	-0.485775	0.540775	0.61522	1.71734	No
MPIF-1	CCL23	P55773	rs1005107	-0.019375	0.100625	34857953	Overall Prostate Cancer	0.980811	0.847314	MPIF-1	-0.2166	0.17785	0.805252	1.19465	No
HBAT	HBQ1	P09105	rs1005364	-0.235	0.250833	34857953	Early Onset Prostate Cancer	0.790571	0.348822	HBAT	-0.726633	0.256633	0.483534	1.29257	No
HBAT	HBQ1	P09105	rs1005364	0.0191667	0.1	34857953	Overall Prostate Cancer	1.01935	0.848003	HBAT	-0.176833	0.215167	0.837919	1.24007	No
CD30_Ligand	TNFSF8	P32971	rs1006026	-0.297143	0.145714	34857953	Early Onset Prostate Cancer	0.742938	0.0414285	CD30 Ligand	-0.582743	-0.0115429	0.558365	0.988524	No
TNFSF8 (Somalogic)	TNFSF8	P32971	rs1006026	0.0114155	0.0351598	34648354	Overall Prostate Cancer	1.01148	0.745427	TNFSF8 (Somalogic)	-0.0574977	0.0803288	0.944124	1.08364	No
CD30 Ligand	TNFSF8	P32971	rs1006026	0.0335714	0.0585714	34857953	Overall Prostate Cancer	1.03414	0.566529	CD30 Ligand	-0.0812286	0.148371	0.921983	1.15994	No
RNA polymerase II elongation factor ELL2 (Somalogic)	ELL2	O00472	rs10065290	0.112913	0.13684	Reclaimed from cis pQTL screen	Early Onset Prostate Cancer	1.11953	0.40929	RNA polymerase II elongation factor ELL2 (Somalogic)	-0.155294	0.381119	0.856164	1.46392	No
RNA polymerase II elongation factor ELL2 (Somalogic)	ELL2	O00472	rs10065290	-0.021752	0.0512161	Reclaimed from cis pQTL screen	Overall Prostate Cancer	0.978483	0.671048	RNA polymerase II elongation factor ELL2 (Somalogic)	-0.122136	0.0786316	0.885028	1.08181	No
CCL28 (Somalogic)	CCL28	Q9NRJ3	rs10067818	0.0539556	0.0973188	Reclaimed from cis pQTL screen	Early Onset Prostate Cancer	1.05544	0.57929	CCL28 (Somalogic)	-0.136789	0.2447	0.872154	1.27724	No
CCL28 (Somalogic)	CCL28	Q9NRJ3	rs10067818	0.0112546	0.0364118	Reclaimed from cis pQTL screen	Overall Prostate Cancer	1.01132	0.757252	CCL28 (Somalogic)	-0.0601125	0.0826217	0.941659	1.08613	No
Epidermal growth factor receptor (Somalogic)	EGFR	P00533	rs10081281	0.00757576	0.152273	Reclaimed from cis pQTL screen	Early Onset Prostate Cancer	1.0076	0.960321	Epidermal growth factor receptor (Somalogic)	-0.290879	0.30603	0.747606	1.35802	No
Epidermal growth factor receptor (Somalogic)	EGFR	P00533	rs10081281	-0.0431818	0.0575758	Reclaimed from cis pQTL screen	Overall Prostate Cancer	0.957737	0.453255	Epidermal growth factor receptor (Somalogic)	-0.15603	0.0696667	0.855533	1.07215	No
ADAMTSL2 KIAA0605 (Somalogic)	ADAMTSL2	Q86TH1	rs1008250	0.130357	0.24375	34648354	Early Onset Prostate Cancer	1.13924	0.592789	ADAMTSL2 KIAA0605 (Somalogic)	-0.347393	0.608107	0.706528	1.83695	No
ADAMTSL2 KIAA0605 (Somalogic)	ADAMTSL2	Q86TH1	rs1008250	-0.0008929	0.0892857	34648354	Overall Prostate Cancer	0.999108	0.992021	ADAMTSL2 KIAA0605 (Somalogic)	-0.175893	0.174107	0.838708	1.19018	No
CA1 (Somalogic)	CA1	P00915	rs10098816	0.0180804	0.198884	34648354	Early Onset Prostate Cancer	1.01824	0.927565	CA1 (Somalogic)	-0.371732	0.407893	0.689539	1.50365	No
CA1 (Somalogic)	CA1	P00915	rs10098816	-0.0319196	0.0738839	34648354	Overall Prostate Cancer	0.968584	0.665724	CA1 (Somalogic)	-0.176732	0.112893	0.838004	1.11951	No
bFGF-R	FGFR1	P11362	rs10101096	-0.0114286	0.342857	34857953	Early Onset Prostate Cancer	0.988636	0.973409	bFGF-R	-0.683429	0.660571	0.504883	1.9359	No
bFGF-R	FGFR1	P11362	rs10101096	0.147143	0.138571	34857953	Overall Prostate Cancer	1.15852	0.288301	bFGF-R	-0.124457	0.418743	0.882976	1.52005	No
FGL1	FGL1	Q08830	rs10105500	-0.119016	0.19	34857953	Early Onset Prostate Cancer	0.887793	0.531051	FGL1	-0.491416	0.253384	0.611759	1.28838	No
FGL1	FGL1	Q08830	rs10105500	0.100164	0.0734426	34857953	Overall Prostate Cancer	1.10535	0.172618	FGL1	-0.0437836	0.244111	0.957161	1.27649	No
Angiopoietin-1 (Somalogic)	ANGPT1	Q15389	rs10107444	0.0257922	0.148858	Reclaimed from cis pQTL screen	Early Onset Prostate Cancer	1.02613	0.862441	Angiopoietin-1 (Somalogic)	-0.265969	0.317553	0.766463	1.37376	No
Angiopoietin-1 (Somalogic)	ANGPT1	Q15389	rs10107444	0.0140015	0.0564972	Reclaimed from cis pQTL screen	Overall Prostate Cancer	1.0141	0.804269	Angiopoietin-1 (Somalogic)	-0.096733	0.124736	0.907798	1.13285	No
ENPP2 (Somalogic)	ENPP2	Q13822	rs10107636	-0.136967	0.101896	34648354	Early Onset Prostate Cancer	0.871999	0.178888	ENPP2 (Somalogic)	-0.336682	0.0627488	0.714136	1.06476	No
ENPP2 (Somalogic)	ENPP2	Q13822	rs10107636	-0.0090047	0.0379147	34648354	Overall Prostate Cancer	0.991036	0.812269	ENPP2 (Somalogic)	-0.0833175	0.0653081	0.920059	1.06749	No
Aminopeptidase	CPQ	Q9Y646	rs10107707	0.211633	0.117551	34857953	Early Onset Prostate Cancer	1.23569	0.0718058	Aminopeptidase	-0.0187673	0.442033	0.981408	1.55587	No
Aminopeptidase	CPQ	Q9Y646	rs10107707	0.04	0.0477551	34857953	Overall Prostate Cancer	1.04081	0.402252	Aminopeptidase	-0.0536	0.1336	0.947811	1.14294	No
IGHD (Somalogic)		P01880	rs10133571	-0.0178161	0.178736	34648354	Early Onset Prostate Cancer	0.982342	0.9206	IGHD (Somalogic)	-0.368138	0.332506	0.692022	1.39446	No
IGHD (Somalogic)		P01880	rs10133571	-0.004023	0.0666667	34648354	Overall Prostate Cancer	0.995985	0.951881	IGHD (Somalogic)	-0.13469	0.126644	0.873987	1.13501	No
SERPINA4 (Somalogic)		P29622;A0A024R6I9	rs10135681	-0.0267052	0.075424	32895551	Early Onset Prostate Cancer	0.973648	0.723289	SERPINA4 (Somalogic)	-0.174536	0.121126	0.839846	1.12877	No
SERPINA4 (Somalogic)		P29622;A0A024R6I9	rs10135681	0.0101047	0.0285096	32895551	Overall Prostate Cancer	1.01016	0.723016	SERPINA4 (Somalogic)	-0.0457741	0.0659834	0.955258	1.06821	No
EFS (Somalogic)	EFS	O43281	rs10137082	-0.179439	0.228972	34648354	Early Onset Prostate Cancer	0.835739	0.433232	EFS (Somalogic)	-0.628224	0.269346	0.533538	1.30911	No
EFS (Somalogic)	EFS	O43281	rs10137082	0.00186916	0.0887851	34648354	Overall Prostate Cancer	1.00187	0.983204	EFS (Somalogic)	-0.17215	0.175888	0.841853	1.1923	No
ribonuclease A family member 3 (Somalogic)	RNASE3	P12724	rs10139443	-0.1105	0.1725	Reclaimed from cis pQTL screen	Early Onset Prostate Cancer	0.895386	0.521796	ribonuclease A family member 3 (Somalogic)	-0.4486	0.2276	0.638521	1.25558	No
ribonuclease A family member 3 (Somalogic)	RNASE3	P12724	rs10139443	-0.077	0.0635	Reclaimed from cis pQTL screen	Overall Prostate Cancer	0.92589	0.225283	ribonuclease A family member 3 (Somalogic)	-0.20146	0.04746	0.817536	1.0486	No
SERPINA4 (Somalogic)	SERPINA4	P29622	rs10139745	-0.0014596	0.0385988	32895551	Early Onset Prostate Cancer	0.998541	0.969835	SERPINA4 (Somalogic)	-0.0771132	0.074194	0.925785	1.07702	No
SERPINA4 (Somalogic)	SERPINA4	P29622	rs10139745	0.00973078	0.014434	32895551	Overall Prostate Cancer	1.00978	0.500211	SERPINA4 (Somalogic)	-0.0185598	0.0380214	0.981611	1.03875	No
Tissue factor pathway inhibitor 2 (Somalogic)	TFPI2	P48307	rs1014177	-0.136264	0.159707	Reclaimed from cis pQTL screen	Early Onset Prostate Cancer	0.872612	0.393542	Tissue factor pathway inhibitor 2 (Somalogic)	-0.449289	0.176762	0.638081	1.19335	No
Tissue factor pathway inhibitor 2 (Somalogic)	TFPI2	P48307	rs1014177	-0.0703297	0.0593407	Reclaimed from cis pQTL screen	Overall Prostate Cancer	0.932086	0.235944	Tissue factor pathway inhibitor 2 (Somalogic)	-0.186637	0.045978	0.829745	1.04705	No
NRXN3 (Somalogic)	NRXN3	Q9HDB5	rs10141828	-0.0862319	0.149275	34648354	Early Onset Prostate Cancer	0.917381	0.563487	NRXN3 (Somalogic)	-0.378812	0.206348	0.684675	1.22918	No
NRXN3 (Somalogic)	NRXN3	Q9HDB5	rs10141828	0.0188406	0.0565217	34648354	Overall Prostate Cancer	1.01902	0.738883	NRXN3 (Somalogic)	-0.091942	0.129623	0.912158	1.1384	No
PURA1	ADSSL1	Q8N142	rs10142660	0.124054	0.0821622	34857953	Early Onset Prostate Cancer	1.13208	0.131077	PURA1	-0.0369838	0.285092	0.963692	1.32988	No
PURA1	ADSSL1	Q8N142	rs10142660	0.101351	0.032973	34857953	Overall Prostate Cancer	1.10667	0.00211372	PURA1	0.0367243	0.165978	1.03741	1.18055	No
PCI (Somalogic)	SERPINA5	P05154	rs10143409	-0.146073	0.0955443	Reclaimed from cis pQTL screen	Early Onset Prostate Cancer	0.864095	0.126303	PCI (Somalogic)	-0.33334	0.0411943	0.716527	1.04205	No
PCI (Somalogic)	SERPINA5	P05154	rs10143409	-0.0716582	0.0362885	Reclaimed from cis pQTL screen	Overall Prostate Cancer	0.930849	0.0483041	PCI (Somalogic)	-0.142784	-0.0005328	0.866942	0.999467	No
SERPINA4 (Somalogic)	SERPINA4	P29622	rs10146582	-0.0034215	0.037014	34648354	Early Onset Prostate Cancer	0.996584	0.926351	SERPINA4 (Somalogic)	-0.0759689	0.069126	0.926845	1.07157	No
SERPINA4 (Somalogic)	SERPINA4	P29622	rs10146582	0.00933126	0.0138414	34648354	Overall Prostate Cancer	1.00937	0.500211	SERPINA4 (Somalogic)	-0.0177978	0.0364603	0.98236	1.03713	No
CHL1 (Somalogic)	CHL1	O00533	rs1015456	0.0427474	0.0999039	32895551	Early Onset Prostate Cancer	1.04367	0.668735	CHL1 (Somalogic)	-0.153064	0.238559	0.858074	1.26942	No
CHL1 (Somalogic)	CHL1	O00533	rs1015456	-0.0019212	0.037464	32895551	Overall Prostate Cancer	0.998081	0.959101	CHL1 (Somalogic)	-0.0753506	0.0715082	0.927418	1.07413	No
Tubulointerstitial nephritis antigen-like (Somalogic)	TINAGL1	Q9GZM7	rs10158101	0.200727	0.189827	Reclaimed from cis pQTL screen	Early Onset Prostate Cancer	1.22229	0.290322	Tubulointerstitial nephritis antigen-like (Somalogic)	-0.171335	0.572788	0.842539	1.7732	No
Tubulointerstitial nephritis antigen-like (Somalogic)	TINAGL1	Q9GZM7	rs10158101	0.0526794	0.0708447	Reclaimed from cis pQTL screen	Overall Prostate Cancer	1.05409	0.457125	Tubulointerstitial nephritis antigen-like (Somalogic)	-0.0861762	0.191535	0.917433	1.21111	No
FPRP	PTGFRN	Q9P2B2	rs10159095	0.00424528	0.0345283	34857953	Early Onset Prostate Cancer	1.00425	0.902146	FPRP	-0.0634302	0.0719208	0.93854	1.07457	No
FPRP	PTGFRN	Q9P2B2	rs10159095	0.0199057	0.0134906	34857953	Overall Prostate Cancer	1.02011	0.140072	FPRP	-0.0065358	0.0463472	0.993485	1.04744	No
DKK3	DKK3	Q9UBP4	rs10160790	0.255	0.149	34857953	Early Onset Prostate Cancer	1.29046	0.0870056	DKK3	-0.03704	0.54704	0.963638	1.72813	No
DKK3	DKK3	Q9UBP4	rs10160790	0.0155	0.0585	34857953	Overall Prostate Cancer	1.01562	0.791042	DKK3	-0.09916	0.13016	0.905598	1.13901	No
PGLYRP2 PGLYRPL PGRPL UNQ3103/PRO10102 (Somalogic)	PGLYRP2	Q96PD5	rs10164310	-0.0032136	0.0559546	34648354	Early Onset Prostate Cancer	0.996792	0.954201	PGLYRP2 PGLYRPL PGRPL UNQ3103/PRO10102 (Somalogic)	-0.112885	0.106457	0.893254	1.11233	No
PGLYRP2 PGLYRPL PGRPL UNQ3103/PRO10102 (Somalogic)	PGLYRP2	Q96PD5	rs10164310	-0.0275992	0.0207939	34648354	Overall Prostate Cancer	0.972778	0.184418	PGLYRP2 PGLYRPL PGRPL UNQ3103/PRO10102 (Somalogic)	-0.0683554	0.0131569	0.933929	1.01324	No
MTND	ADI1	Q9BV57	rs10179340	-0.374545	0.278182	34857953	Early Onset Prostate Cancer	0.687602	0.178172	MTND	-0.919782	0.170691	0.398606	1.18612	No
MTND	ADI1	Q9BV57	rs10179340	-0.190909	0.109091	34857953	Overall Prostate Cancer	0.826208	0.0801183	MTND	-0.404727	0.0229091	0.667159	1.02317	No
IL1RL1 (Somalogic)	IL1RL1	Q01638	rs10179654	-0.0066849	0.0276944	34648354	Early Onset Prostate Cancer	0.993337	0.809261	IL1RL1 (Somalogic)	-0.0609659	0.0475962	0.940855	1.04875	No
IL1RL1 (Somalogic)	IL1RL1	Q01638	rs10179654	0.0114597	0.0103684	34648354	Overall Prostate Cancer	1.01153	0.269046	IL1RL1 (Somalogic)	-0.0088622	0.0317817	0.991177	1.03229	No
DPT (Somalogic)	DPT	Q07507	rs1018454	-0.0411552	0.0515042	32895551	Early Onset Prostate Cancer	0.95968	0.424252	DPT (Somalogic)	-0.142103	0.059793	0.867531	1.06162	No
DPT (Somalogic)	DPT	Q07507	rs1018454	-0.0267148	0.0190132	32895551	Overall Prostate Cancer	0.973639	0.160002	DPT (Somalogic)	-0.0639807	0.0105511	0.938023	1.01061	No
SEMA3C (Somalogic)		B4E2I9	rs1019016	-0.0325528	0.126214	32895551	Early Onset Prostate Cancer	0.967971	0.79647	SEMA3C (Somalogic)	-0.279931	0.214826	0.755836	1.23965	No
SEMA3C (Somalogic)		B4E2I9	rs1019016	-0.0359794	0.0468304	32895551	Overall Prostate Cancer	0.96466	0.442313	SEMA3C (Somalogic)	-0.127767	0.0558081	0.880058	1.05739	No
TTL	TTL	Q8NG68	rs10194022	0.21625	0.39875	34857953	Early Onset Prostate Cancer	1.24141	0.587598	TTL	-0.5653	0.9978	0.56819	2.71231	No
TTL	TTL	Q8NG68	rs10194022	-0.05	0.16375	34857953	Overall Prostate Cancer	0.951229	0.760105	TTL	-0.37095	0.27095	0.690078	1.31121	No
IL1RL1 (Somalogic)	IL1RL1	Q01638	rs10208293	0.0769231	0.0853846	34648354	Early Onset Prostate Cancer	1.07996	0.367641	IL1RL1 (Somalogic)	-0.0904308	0.244277	0.913538	1.2767	No
IL1RL1 (Somalogic)	IL1RL1	Q01638	rs10208293	0.0280769	0.0323077	34648354	Overall Prostate Cancer	1.02847	0.384821	IL1RL1 (Somalogic)	-0.0352462	0.0914	0.965368	1.09571	No
Interleukin-1 receptor type 1 (Somalogic)	IL1R1	P14778	rs10208542	0.105292	0.163607	Reclaimed from cis pQTL screen	Early Onset Prostate Cancer	1.11103	0.519858	Interleukin-1 receptor type 1 (Somalogic)	-0.215378	0.425961	0.806237	1.53106	No
Interleukin-1 receptor type 1 (Somalogic)	IL1R1	P14778	rs10208542	0.0631749	0.0631749	Reclaimed from cis pQTL screen	Overall Prostate Cancer	1.06521	0.317311	Interleukin-1 receptor type 1 (Somalogic)	-0.0606479	0.186998	0.941155	1.20562	No
RAB6B	RAB6B	Q9NRW1	rs10212397	0.161923	0.108077	34857953	Early Onset Prostate Cancer	1.17577	0.134076	RAB6B	-0.0499077	0.373754	0.951317	1.45318	No
RAB6B	RAB6B	Q9NRW1	rs10212397	-0.0292308	0.0423077	34857953	Overall Prostate Cancer	0.971192	0.489623	RAB6B	-0.112154	0.0536923	0.893907	1.05516	No
Dihydrolipoyl dehydrogenase, mitochondrial (Somalogic)	DLD	P09622	rs10215427	-0.123254	0.17009	Reclaimed from cis pQTL screen	Early Onset Prostate Cancer	0.884039	0.468674	Dihydrolipoyl dehydrogenase, mitochondrial (Somalogic)	-0.456631	0.210123	0.633414	1.23383	No
Dihydrolipoyl dehydrogenase, mitochondrial (Somalogic)	DLD	P09622	rs10215427	-0.0443714	0.064092	Reclaimed from cis pQTL screen	Overall Prostate Cancer	0.956599	0.488744	Dihydrolipoyl dehydrogenase, mitochondrial (Somalogic)	-0.169992	0.081249	0.843672	1.08464	No
ARTS1	ERAP1	Q9NZ08	rs1021717	0.15916	0.0786555	34857953	Early Onset Prostate Cancer	1.17253	0.0430212	ARTS1	0.00499496	0.313324	1.00501	1.36797	No
ARTS1	ERAP1	Q9NZ08	rs1021717	0.0310084	0.0314286	34857953	Overall Prostate Cancer	1.03149	0.323824	ARTS1	-0.0305916	0.0926084	0.969872	1.09703	No
LRP8 (Somalogic)	LRP8	Q14114	rs10218811	-0.139759	0.143373	32895551	Early Onset Prostate Cancer	0.869568	0.329664	LRP8 (Somalogic)	-0.420771	0.141253	0.65654	1.15172	No
LRP8 (Somalogic)	LRP8	Q14114	rs10218811	-0.0451807	0.0536145	32895551	Overall Prostate Cancer	0.955825	0.399398	LRP8 (Somalogic)	-0.150265	0.0599036	0.86048	1.06173	No
Sonic Hedgehog	SHH	Q15465	rs10225292	-0.0411111	0.245556	34857953	Early Onset Prostate Cancer	0.959722	0.867039	Sonic Hedgehog	-0.5224	0.440178	0.593095	1.55298	No
Sonic Hedgehog	SHH	Q15465	rs10225292	0.0166667	0.0977778	34857953	Overall Prostate Cancer	1.01681	0.864653	Sonic Hedgehog	-0.174978	0.208311	0.839476	1.2316	No
SDF-1	CXCL12	P48061	rs1023264	0.0185714	0.155714	34857953	Early Onset Prostate Cancer	1.01874	0.905065	SDF-1	-0.286629	0.323771	0.750791	1.38233	No
CXCL12 (Somalogic)	CXCL12	P48061	rs1023264	0.0195489	0.16391	34648354	Early Onset Prostate Cancer	1.01974	0.905065	CXCL12 (Somalogic)	-0.301714	0.340812	0.739549	1.40609	No
CXCL12 (Somalogic)	CXCL12	P48061	rs1023264	-0.0390977	0.0616541	34648354	Overall Prostate Cancer	0.961657	0.525985	CXCL12 (Somalogic)	-0.15994	0.0817444	0.852195	1.08518	No
SDF-1	CXCL12	P48061	rs1023264	-0.0221429	0.0628571	34857953	Overall Prostate Cancer	0.978101	0.724634	SDF-1	-0.145343	0.101057	0.864726	1.10634	No
NUDCD3 (Somalogic)	NUDCD3	Q8IVD9	rs10233273	-0.0032922	0.101235	34648354	Early Onset Prostate Cancer	0.996713	0.974057	NUDCD3 (Somalogic)	-0.201712	0.195128	0.81733	1.21547	No
NUDCD3 (Somalogic)	NUDCD3	Q8IVD9	rs10233273	-0.0139918	0.0382716	34648354	Overall Prostate Cancer	0.986106	0.71467	NUDCD3 (Somalogic)	-0.0890041	0.0610206	0.914842	1.06292	No
PTN (Somalogic)	PTN	P21246	rs10255150	-0.083432	0.122485	34648354	Early Onset Prostate Cancer	0.919954	0.495771	PTN (Somalogic)	-0.323503	0.156639	0.72361	1.16957	No
PTN (Somalogic)	PTN	P21246	rs10255150	0.0213018	0.0461539	34648354	Overall Prostate Cancer	1.02153	0.644412	PTN (Somalogic)	-0.0691598	0.111763	0.933178	1.11825	No
GPNMB	GPNMB	Q14956	rs10255155	-0.0115789	0.108421	34857953	Early Onset Prostate Cancer	0.988488	0.914951	GPNMB	-0.224084	0.200926	0.799248	1.22253	No
GPNMB	GPNMB	Q14956	rs10255155	-0.0705263	0.0436842	34857953	Overall Prostate Cancer	0.931903	0.106428	GPNMB	-0.156147	0.0150947	0.855433	1.01521	No
ARLY	ASL	P04424	rs10255397	0.151818	0.184545	34857953	Early Onset Prostate Cancer	1.16395	0.410701	ARLY	-0.209891	0.513527	0.810673	1.67118	No
ARLY	ASL	P04424	rs10255397	0.150909	0.0745455	34857953	Overall Prostate Cancer	1.16289	0.04293	ARLY	0.0048	0.297018	1.00481	1.34584	No
UDP-glucuronic acid decarboxylase 1 (Somalogic)	UXS1	Q8NBZ7	rs1025869	0.19013	0.185974	Reclaimed from cis pQTL screen	Early Onset Prostate Cancer	1.20941	0.306617	UDP-glucuronic acid decarboxylase 1 (Somalogic)	-0.174379	0.554639	0.839978	1.74131	No
UDP-glucuronic acid decarboxylase 1 (Somalogic)	UXS1	Q8NBZ7	rs1025869	0.0103896	0.0690909	Reclaimed from cis pQTL screen	Overall Prostate Cancer	1.01044	0.880468	UDP-glucuronic acid decarboxylase 1 (Somalogic)	-0.125029	0.145808	0.882472	1.15697	No
MAGI2	MAGI2	Q86UL8	rs10260483	0.239	0.209	34857953	Early Onset Prostate Cancer	1.26998	0.252814	MAGI2	-0.17064	0.64864	0.843125	1.91294	No
MAGI2	MAGI2	Q86UL8	rs10260483	0.044	0.084	34857953	Overall Prostate Cancer	1.04498	0.600411	MAGI2	-0.12064	0.20864	0.886353	1.232	No
CNTNAP2 CASPR2 KIAA0868 (Somalogic)	CNTNAP2	Q9UHC6	rs10269741	-0.405	0.273636	34648354	Early Onset Prostate Cancer	0.666977	0.138856	CNTNAP2 CASPR2 KIAA0868 (Somalogic)	-0.941327	0.131327	0.39011	1.14034	No
CNTNAP2 CASPR2 KIAA0868 (Somalogic)	CNTNAP2	Q9UHC6	rs10269741	-0.0722727	0.0968182	34648354	Overall Prostate Cancer	0.930277	0.455378	CNTNAP2 CASPR2 KIAA0868 (Somalogic)	-0.262036	0.117491	0.769483	1.12467	No
VWC2 UNQ739/PRO1434 (Somalogic)	VWC2	Q2TAL6	rs10269783	0.0229008	0.163359	34648354	Early Onset Prostate Cancer	1.02317	0.888512	VWC2 UNQ739/PRO1434 (Somalogic)	-0.297282	0.343084	0.742834	1.40929	No
VWC2 UNQ739/PRO1434 (Somalogic)	VWC2	Q2TAL6	rs10269783	0.0977099	0.0610687	34648354	Overall Prostate Cancer	1.10264	0.109599	VWC2 UNQ739/PRO1434 (Somalogic)	-0.0219847	0.217405	0.978255	1.24285	No
CNTNAP2 (Somalogic)	CNTNAP2	Q9UHC6	rs10274393	0.0406279	0.0521699	32895551	Early Onset Prostate Cancer	1.04146	0.43612	CNTNAP2 (Somalogic)	-0.0616251	0.142881	0.940235	1.15359	No
CNTNAP2 (Somalogic)	CNTNAP2	Q9UHC6	rs10274393	-0.0090028	0.0198523	32895551	Overall Prostate Cancer	0.991038	0.650197	CNTNAP2 (Somalogic)	-0.0479132	0.0299077	0.953217	1.03036	No
CBR3 (Somalogic)	CBR3	O75828	rs1028997	-0.0230366	0.0278796	32895551	Early Onset Prostate Cancer	0.977227	0.408639	CBR3 (Somalogic)	-0.0776806	0.0316073	0.92526	1.03211	No
CBR3 (Somalogic)	CBR3	O75828	rs1028997	-0.0350785	0.0104712	32895551	Overall Prostate Cancer	0.96553	0.00080812	CBR3 (Somalogic)	-0.0556021	-0.014555	0.945915	0.98555	No
TNFAIP8 (Somalogic)	TNFAIP8	O95379	rs1032859	0.13125	0.094375	34648354	Early Onset Prostate Cancer	1.14025	0.164308	TNFAIP8 (Somalogic)	-0.053725	0.316225	0.947693	1.37194	No
TNFAIP8 (Somalogic)	TNFAIP8	O95379	rs1032859	-0.0103125	0.035625	34648354	Overall Prostate Cancer	0.98974	0.772219	TNFAIP8 (Somalogic)	-0.0801375	0.0595125	0.922989	1.06132	No
Nr-CAM	NRCAM	Q92823	rs1034826	0.155714	0.325714	34857953	Early Onset Prostate Cancer	1.16849	0.6326	Nr-CAM	-0.482686	0.794114	0.617124	2.21248	No
Nr-CAM	NRCAM	Q92823	rs1034826	0.0671429	0.13	34857953	Overall Prostate Cancer	1.06945	0.605517	Nr-CAM	-0.187657	0.321943	0.828899	1.37981	No
C5	C5	P01031	rs1035029	-0.1875	0.17	34857953	Early Onset Prostate Cancer	0.829029	0.270053	C5	-0.5207	0.1457	0.594105	1.15685	No
C5	C5	P01031	rs1035029	-0.1275	0.0683333	34857953	Overall Prostate Cancer	0.880293	0.0620618	C5	-0.261433	0.00643333	0.769947	1.00645	No
TFIP8	TNFAIP8	O95379	rs1035376	0.21	0.137727	34857953	Early Onset Prostate Cancer	1.23368	0.127321	TFIP8	-0.0599455	0.479945	0.941816	1.61599	No
TFIP8	TNFAIP8	O95379	rs1035376	-0.0286364	0.055	34857953	Overall Prostate Cancer	0.97177	0.602603	TFIP8	-0.136436	0.0791636	0.872462	1.08238	No
LEPR (Somalogic)	LEPR	P48357	rs10399687	0.0192919	0.0194364	34648354	Early Onset Prostate Cancer	1.01948	0.320922	LEPR (Somalogic)	-0.0188035	0.0573873	0.981372	1.05907	No
LEPR (Somalogic)	LEPR	P48357	rs10399687	0.00888728	0.00736994	34648354	Overall Prostate Cancer	1.00893	0.227863	LEPR (Somalogic)	-0.0055578	0.0233324	0.994458	1.02361	No
resistin	RETN	Q9HD89	rs10401670	-0.0384211	0.134211	34857953	Early Onset Prostate Cancer	0.962308	0.774668	resistin	-0.301474	0.224632	0.739727	1.25186	No
resistin	RETN	Q9HD89	rs10401670	-0.0205263	0.0526316	34857953	Overall Prostate Cancer	0.979683	0.696537	resistin	-0.123684	0.0826316	0.883659	1.08614	No
Apo E (Somalogic)	APOE	P02649	rs10402271	0.0659489	0.098699	Reclaimed from cis pQTL screen	Early Onset Prostate Cancer	1.06817	0.504018	Apo E (Somalogic)	-0.127501	0.259399	0.880292	1.29615	No
Apo E (Somalogic)	APOE	P02649	rs10402271	0.0675241	0.101056	Reclaimed from cis pQTL screen	Early Onset Prostate Cancer	1.06986	0.504018	Apo E (Somalogic)	-0.130547	0.265595	0.877616	1.30421	No
Apo E (Somalogic)	APOE	P02649	rs10402271	0.068192	0.0372364	Reclaimed from cis pQTL screen	Overall Prostate Cancer	1.07057	0.067052	Apo E (Somalogic)	-0.0047914	0.141175	0.99522	1.15163	No
Apo E (Somalogic)	APOE	P02649	rs10402271	0.0698209	0.0381259	Reclaimed from cis pQTL screen	Overall Prostate Cancer	1.07232	0.067052	Apo E (Somalogic)	-0.0049058	0.144548	0.995106	1.15552	No
HPLN4	HAPLN4	Q86UW8	rs10403273	0.210909	0.247273	34857953	Early Onset Prostate Cancer	1.2348	0.393692	HPLN4	-0.273745	0.695564	0.760526	2.00484	No
HPLN4	HAPLN4	Q86UW8	rs10403273	0.281818	0.100909	34857953	Overall Prostate Cancer	1.32554	0.00522552	HPLN4	0.0840364	0.4796	1.08767	1.61543	No
TrATPase	ACP5	P13686	rs10403399	-0.0575	0.100417	34857953	Early Onset Prostate Cancer	0.944122	0.566906	TrATPase	-0.254317	0.139317	0.775446	1.14949	No
TrATPase	ACP5	P13686	rs10403399	0.0575	0.04	34857953	Overall Prostate Cancer	1.05919	0.150576	TrATPase	-0.0209	0.1359	0.979317	1.14557	No
Protein unc-13 homolog A (Somalogic)	UNC13A	Q9UPW8	rs10403836	-0.137377	0.187662	Reclaimed from cis pQTL screen	Early Onset Prostate Cancer	0.871642	0.464142	Protein unc-13 homolog A (Somalogic)	-0.505194	0.230441	0.603388	1.25915	No
Protein unc-13 homolog A (Somalogic)	UNC13A	Q9UPW8	rs10403836	0.0191809	0.0689476	Reclaimed from cis pQTL screen	Overall Prostate Cancer	1.01937	0.780862	Protein unc-13 homolog A (Somalogic)	-0.115957	0.154318	0.890514	1.16686	No
fibulin 1	FBLN1	P23142	rs1040402	0.255	0.143333	34857953	Early Onset Prostate Cancer	1.29046	0.0752283	fibulin 1	-0.0259333	0.535933	0.9744	1.70904	No
fibulin 1	FBLN1	P23142	rs1040402	0.0527778	0.0572222	34857953	Overall Prostate Cancer	1.0542	0.356356	fibulin 1	-0.0593778	0.164933	0.942351	1.17931	No
SEM6B	SEMA6B	Q9H3T3	rs10404223	0.156667	0.307778	34857953	Early Onset Prostate Cancer	1.16961	0.610735	SEM6B	-0.446578	0.759911	0.639814	2.13809	No
SEM6B	SEMA6B	Q9H3T3	rs10404223	0.122222	0.122222	34857953	Overall Prostate Cancer	1.13001	0.317311	SEM6B	-0.117333	0.361778	0.889289	1.43588	No
SCGF-alpha	CLEC11A	Q9Y240	rs10404678	-0.0157143	0.402857	34857953	Early Onset Prostate Cancer	0.984409	0.968885	SCGF-alpha	-0.805314	0.773886	0.446947	2.16817	No
SCGF-alpha	CLEC11A	Q9Y240	rs10404678	-0.01	0.164286	34857953	Overall Prostate Cancer	0.99005	0.951463	SCGF-alpha	-0.332	0.312	0.717487	1.36615	No
FUT5 (Somalogic)	FUT5	Q11128	rs10405994	-0.485069	2.65035	Reclaimed from cis pQTL screen	Early Onset Prostate Cancer	0.615654	0.854781	FUT5 (Somalogic)	-5.67975	4.70961	0.00341441	111.009	No
FUT5 (Somalogic)	FUT5	Q11128	rs10405994	-0.110069	0.121875	Reclaimed from cis pQTL screen	Early Onset Prostate Cancer	0.895772	0.366455	FUT5 (Somalogic)	-0.348944	0.128806	0.705432	1.13747	No
FUT5 (Somalogic)	FUT5	Q11128	rs10405994	-0.0579861	0.0461806	Reclaimed from cis pQTL screen	Overall Prostate Cancer	0.943663	0.209247	FUT5 (Somalogic)	-0.1485	0.0325278	0.862	1.03306	No
jun-D	JUND	P17535	rs10406080	-0.423333	0.351667	34857953	Early Onset Prostate Cancer	0.65486	0.22867	jun-D	-1.1126	0.265933	0.328703	1.30465	No
jun-D	JUND	P17535	rs10406080	0.0466667	0.141667	34857953	Overall Prostate Cancer	1.04777	0.741844	jun-D	-0.231	0.324333	0.793739	1.38311	No
MIA	MIA	Q16674	rs10407351	0.0330769	0.0788462	34857953	Early Onset Prostate Cancer	1.03363	0.674842	MIA	-0.121462	0.187615	0.885625	1.20637	No
MIA	MIA	Q16674	rs10407351	-0.0619231	0.0315385	34857953	Overall Prostate Cancer	0.939955	0.049598	MIA	-0.123739	-0.0001077	0.883611	0.999892	No
IgLON family member 5 (Somalogic)	IGLON5	A6NGN9	rs10408816	-0.0342131	0.206256	Reclaimed from cis pQTL screen	Early Onset Prostate Cancer	0.966366	0.868254	IgLON family member 5 (Somalogic)	-0.438475	0.370049	0.645019	1.44781	No
IgLON family member 5 (Somalogic)	IGLON5	A6NGN9	rs10408816	0.028348	0.0772238	Reclaimed from cis pQTL screen	Overall Prostate Cancer	1.02875	0.713553	IgLON family member 5 (Somalogic)	-0.123011	0.179707	0.884254	1.19687	No
Siglec-5	SIGLEC5	O15389	rs10408866	0.0178333	0.0493333	34857953	Early Onset Prostate Cancer	1.01799	0.717736	Siglec-5	-0.07886	0.114527	0.924169	1.12134	No
Siglec-5	SIGLEC5	O15389	rs10408866	-0.0271667	0.0201667	34857953	Overall Prostate Cancer	0.973199	0.177946	Siglec-5	-0.0666933	0.01236	0.935482	1.01244	No
EBI3 (Somalogic)	EBI3	Q14213	rs10409421	0.00162059	0.020591	32895551	Early Onset Prostate Cancer	1.00162	0.937268	EBI3 (Somalogic)	-0.0387378	0.041979	0.962003	1.04287	No
EBI3 (Somalogic)	EBI3	Q14213	rs10409421	-0.0038132	0.00781697	32895551	Overall Prostate Cancer	0.996194	0.625688	EBI3 (Somalogic)	-0.0191344	0.0115081	0.981047	1.01157	No
ELANE ELA2 (Somalogic)	ELANE	P08246	rs10409474	0.19625	0.09625	34648354	Early Onset Prostate Cancer	1.21683	0.0414539	ELANE ELA2 (Somalogic)	0.0076	0.3849	1.00763	1.46947	No
Elastase	ELANE	P08246	rs10409474	0.056	0.034	34857953	Overall Prostate Cancer	1.0576	0.099546	Elastase	-0.01064	0.12264	0.989416	1.13048	No
ELANE ELA2 (Somalogic)	ELANE	P08246	rs10409474	0.063	0.03825	34648354	Overall Prostate Cancer	1.06503	0.099546	ELANE ELA2 (Somalogic)	-0.01197	0.13797	0.988101	1.14794	No
U-PAR (Olink)	PLAUR	Q03405	rs10410645	0.525773	0.426804	33067605	Early Onset Prostate Cancer	1.69177	0.217992	U-PAR (Olink)	-0.310763	1.36231	0.732888	3.9052	No
U-PAR (Olink)	PLAUR	Q03405	rs10410645	-0.0041237	0.154639	33067605	Overall Prostate Cancer	0.995885	0.978726	U-PAR (Olink)	-0.307217	0.298969	0.735491	1.34847	No
SLAF6 (Somalogic)	SLAMF6	Q96DU3	rs1041067	-0.0320144	0.0982014	Reclaimed from cis pQTL screen	Early Onset Prostate Cancer	0.968493	0.744419	SLAF6 (Somalogic)	-0.224489	0.16046	0.798924	1.17405	No
SLAF6 (Somalogic)	SLAMF6	Q96DU3	rs1041067	-0.0071942	0.0366906	Reclaimed from cis pQTL screen	Overall Prostate Cancer	0.992832	0.844549	SLAF6 (Somalogic)	-0.0791079	0.0647194	0.92394	1.06686	No
mucin 16, cell surface associated (Somalogic)		Q8WXI7	rs10413181	-0.0121894	0.108298	Reclaimed from cis pQTL screen	Early Onset Prostate Cancer	0.987885	0.910384	mucin 16, cell surface associated (Somalogic)	-0.224454	0.200075	0.798952	1.22149	No
mucin 16, cell surface associated (Somalogic)		Q8WXI7	rs10413181	0.0295359	0.0403188	Reclaimed from cis pQTL screen	Overall Prostate Cancer	1.02998	0.463828	mucin 16, cell surface associated (Somalogic)	-0.049489	0.108561	0.951716	1.11467	No
IRF-3	IRF3	Q14653	rs10415576	-0.107143	0.3	34857953	Early Onset Prostate Cancer	0.898397	0.720985	IRF-3	-0.695143	0.480857	0.499003	1.61746	No
IRF_3	IRF3	Q14653	rs10415576	-0.258571	0.12	34857953	Overall Prostate Cancer	0.772154	0.0311805	IRF-3	-0.493771	-0.0233714	0.61032	0.9769	No
LILRA4 ILT7 (Somalogic)	LILRA4	P59901	rs10418607	0.0762791	0.0390698	34648354	Overall Prostate Cancer	1.07926	0.050893	LILRA4 ILT7 (Somalogic)	-0.0002977	0.152856	0.999702	1.16516	No
Ubiquitin-conjugating enzyme E2 B (Somalogic)	UBE2B	P63146	rs10422	-0.110689	0.2051	Reclaimed from cis pQTL screen	Early Onset Prostate Cancer	0.895217	0.589416	Ubiquitin-conjugating enzyme E2 B (Somalogic)	-0.512686	0.291308	0.598885	1.33818	No
Ubiquitin-conjugating enzyme E2 B (Somalogic)	UBE2B	P63146	rs10422	-0.160065	0.0754205	Reclaimed from cis pQTL screen	Overall Prostate Cancer	0.852088	0.0338124	Ubiquitin-conjugating enzyme E2 B (Somalogic)	-0.307889	-0.0122409	0.734997	0.987834	No
SIG14	SIGLEC14	Q08ET2	rs10422815	-0.0492	0.1268	34857953	Early Onset Prostate Cancer	0.951991	0.698007	SIG14	-0.297728	0.199328	0.742503	1.22058	No
SIG14	SIGLEC14	Q08ET2	rs10422815	0.088	0.0504	34857953	Overall Prostate Cancer	1.09199	0.0808054	SIG14	-0.010784	0.186784	0.989274	1.20537	No
IRF3 (Somalogic)	IRF3	Q14653	rs10423580	0.0333333	0.199048	34648354	Early Onset Prostate Cancer	1.0339	0.867005	IRF3 (Somalogic)	-0.3568	0.423467	0.699912	1.52725	No
IRF3 (Somalogic)	IRF3	Q14653	rs10423580	-0.109524	0.0761905	34648354	Overall Prostate Cancer	0.896261	0.150576	IRF3 (Somalogic)	-0.258857	0.0398095	0.771933	1.04061	No
PRTN3 (Somalogic)	PRTN3	P24158	rs10425544	0.00467368	0.0450676	32895551	Early Onset Prostate Cancer	1.00468	0.917404	PRTN3 (Somalogic)	-0.0836588	0.0930062	0.919745	1.09747	No
PRTN3 (Somalogic)	PRTN3	P24158	rs10425544	0.00116842	0.0173594	32895551	Overall Prostate Cancer	1.00117	0.946337	PRTN3 (Somalogic)	-0.032856	0.0351928	0.967678	1.03582	No
TM (Olink)	THBD	P07204	rs1042579	-0.03375	0.06675	33067605	Early Onset Prostate Cancer	0.966813	0.613125	TM (Olink)	-0.16458	0.09708	0.84825	1.10195	No
TM (Olink)	THBD	P07204	rs1042579	0.01	0.025	33067605	Overall Prostate Cancer	1.01005	0.689157	TM (Olink)	-0.039	0.059	0.961751	1.06078	No
LILRB1 (Somalogic)		F6RVM3	rs10426886	-0.0222346	0.0247915	34648354	Early Onset Prostate Cancer	0.978011	0.369793	LILRB1 (Somalogic)	-0.070826	0.0263569	0.931624	1.02671	No
LILRB1 (Somalogic)		F6RVM3	rs10426886	-5.56e-05	0.00922735	34648354	Overall Prostate Cancer	0.999944	0.995193	LILRB1 (Somalogic)	-0.0181412	0.01803	0.982022	1.01819	No
NOE2	OLFM2	O95897	rs10427136	-0.147778	0.258889	34857953	Early Onset Prostate Cancer	0.862623	0.568125	NOE2	-0.6552	0.359644	0.519338	1.43282	No
NOE2	OLFM2	O95897	rs10427136	-0.0377778	0.103333	34857953	Overall Prostate Cancer	0.962927	0.71467	NOE2	-0.240311	0.164756	0.786383	1.1791	No
ITI heavy chain H1	ITIH1	P19827	rs1042779	0.0476471	0.0398039	34857953	Early Onset Prostate Cancer	1.0488	0.231289	ITI heavy chain H1	-0.0303686	0.125663	0.970088	1.1339	No
ITI heavy chain H1	ITIH1	P19827	rs1042779	0.0286274	0.0160784	34857953	Overall Prostate Cancer	1.02904	0.0749962	ITI heavy chain H1	-0.0028863	0.0601412	0.997118	1.06199	No
ADA2 (Somalogic)	CECR1	Q9NZK5	rs10427994	-0.368932	0.221359	34648354	Early Onset Prostate Cancer	0.691472	0.0955807	ADA2 (Somalogic)	-0.802796	0.064932	0.448074	1.06709	No
ADA2 (Somalogic)	CECR1	Q9NZK5	rs10427994	-0.0407767	0.0825243	34648354	Overall Prostate Cancer	0.960043	0.621223	ADA2 (Somalogic)	-0.202524	0.120971	0.816667	1.12859	No
SAA-4	SAA4	P35542	rs10430893	0.00263158	0.062807	34857953	Early Onset Prostate Cancer	1.00264	0.966579	SAA-4	-0.12047	0.125733	0.886504	1.13398	No
SAA4 CSAA (Somalogic)	SAA4	P35542	rs10430893	0.0027881	0.0665427	34648354	Early Onset Prostate Cancer	1.00279	0.966579	SAA4 CSAA (Somalogic)	-0.127636	0.133212	0.880174	1.14249	No
SAA-4	SAA4	P35542	rs10430893	0.0045614	0.024386	34857953	Overall Prostate Cancer	1.00457	0.851621	SAA-4	-0.0432351	0.0523579	0.957686	1.05375	No
SAA4 CSAA (Somalogic)	SAA4	P35542	rs10430893	0.0197026	0.0241636	34648354	Overall Prostate Cancer	1.0199	0.414852	SAA4 CSAA (Somalogic)	-0.027658	0.0670632	0.972721	1.06936	No
EDIL3	EDIL3	O43854	rs10434639	-0.391667	0.358333	34857953	Early Onset Prostate Cancer	0.675929	0.274384	EDIL3	-1.094	0.310667	0.334874	1.36433	No
EDIL3	EDIL3	O43854	rs10434639	-0.005	0.143333	34857953	Overall Prostate Cancer	0.995012	0.972172	EDIL3	-0.285933	0.275933	0.751313	1.31776	No
Met	MET	P08581	rs10435378	-0.202308	0.154615	34857953	Early Onset Prostate Cancer	0.816844	0.190718	Met	-0.505354	0.100738	0.603292	1.10599	No
Met	MET	P08581	rs10435378	-0.0261538	0.0623077	34857953	Overall Prostate Cancer	0.974185	0.674666	Met	-0.148277	0.0959692	0.862192	1.10073	No
HTATIP2 (Somalogic)	HTATIP2	Q9BUP3	rs10437608	0.0092832	0.0245593	34648354	Early Onset Prostate Cancer	1.00933	0.705438	HTATIP2 (Somalogic)	-0.0388531	0.0574195	0.961892	1.0591	No
HTAI2	HTATIP2	Q9BUP3	rs10437608	0.0143636	0.038	34857953	Early Onset Prostate Cancer	1.01447	0.705438	HTAI2	-0.0601164	0.0888436	0.941655	1.09291	No
HTATIP2 (Somalogic)	HTATIP2	Q9BUP3	rs10437608	0.00258519	0.00916569	34648354	Overall Prostate Cancer	1.00259	0.777904	HTATIP2 (Somalogic)	-0.0153796	0.0205499	0.984738	1.02076	No
HTAI2	HTATIP2	Q9BUP3	rs10437608	0.00581818	0.0150909	34857953	Overall Prostate Cancer	1.00584	0.699836	HTAI2	-0.02376	0.0353964	0.97652	1.03603	No
ARHGP	ARHGEF25	Q86VW2	rs10437954	-0.293889	0.205	34857953	Early Onset Prostate Cancer	0.745359	0.151685	ARHGP	-0.695689	0.107911	0.498731	1.11395	No
ARHGEF25 GEFT (Somalogic)	ARHGEF25	Q86VW2	rs10437954	-0.174588	0.121782	34648354	Early Onset Prostate Cancer	0.839803	0.151685	ARHGEF25 GEFT (Somalogic)	-0.41328	0.0641056	0.661477	1.06621	No
ARHGP	ARHGEF25	Q86VW2	rs10437954	-0.0466667	0.0816667	34857953	Overall Prostate Cancer	0.954405	0.567709	ARHGP	-0.206733	0.1134	0.813236	1.12008	No
ARHGEF25 GEFT (Somalogic)	ARHGEF25	Q86VW2	rs10437954	-0.0184818	0.0455446	34648354	Overall Prostate Cancer	0.981688	0.684892	ARHGEF25 GEFT (Somalogic)	-0.107749	0.0707855	0.897853	1.07335	No
IDI2 (Somalogic)	IDI2	Q9BXS1	rs1044261	-0.029863	0.108767	34648354	Early Onset Prostate Cancer	0.970578	0.783655	IDI2 (Somalogic)	-0.243047	0.183321	0.784235	1.2012	No
IDI2 (Somalogic)	IDI2	Q9BXS1	rs1044261	-0.0372603	0.0410959	34648354	Overall Prostate Cancer	0.963425	0.364583	IDI2 (Somalogic)	-0.117808	0.0432877	0.888867	1.04424	No
CCL16 (Somalogic)	CCL16	O15467	rs10445391	0.0494134	0.0260179	34648354	Early Onset Prostate Cancer	1.05065	0.0575376	CCL16 (Somalogic)	-0.0015818	0.100409	0.998419	1.10562	No
CCL16 (Somalogic)	CCL16	O15467	rs10445391	0.00358868	0.00973085	34648354	Overall Prostate Cancer	1.0036	0.712281	CCL16 (Somalogic)	-0.0154838	0.0226612	0.984635	1.02292	No
LRC4B	LRRC4B	Q9NT99	rs10445580	0.0228571	0.351429	34857953	Early Onset Prostate Cancer	1.02312	0.948142	LRC4B	-0.665943	0.711657	0.513789	2.03736	No
LRC4B	LRRC4B	Q9NT99	rs10445580	-0.0528571	0.14	34857953	Overall Prostate Cancer	0.948516	0.705764	LRC4B	-0.327257	0.221543	0.720898	1.248	No
CA2D3	CACNA2D3	Q8IZS8	rs10446427	-0.272609	0.245217	34857953	Early Onset Prostate Cancer	0.761391	0.266266	CA2D3	-0.753235	0.208017	0.470841	1.23123	No
CA2D3	CACNA2D3	Q8IZS8	rs10446427	-0.0965217	0.0917391	34857953	Overall Prostate Cancer	0.90799	0.292739	CA2D3	-0.27633	0.083287	0.758562	1.08685	No
MK13	MAPK13	O15264	rs10447396	0.189167	0.190833	34857953	Early Onset Prostate Cancer	1.20824	0.321556	MK13	-0.184867	0.5632	0.831215	1.75628	No
MK13	MAPK13	O15264	rs10447396	-0.0016667	0.0766667	34857953	Overall Prostate Cancer	0.998335	0.982656	MK13	-0.151933	0.1486	0.859046	1.16021	No
ABP1	AOC1	P19801	rs10452848	-0.0289474	0.0269737	34857953	Early Onset Prostate Cancer	0.971468	0.283195	ABP1	-0.0818158	0.023921	0.921442	1.02421	No
AOC1 (Somalogic)	AOC1	P19801	rs10452848	-0.0287582	0.0267974	32895551	Early Onset Prostate Cancer	0.971651	0.283195	AOC1 (Somalogic)	-0.081281	0.0237647	0.921935	1.02405	No
ABP1	AOC1	P19801	rs10452848	-0.0139474	0.0107895	34857953	Overall Prostate Cancer	0.986149	0.196121	ABP1	-0.0350947	0.0072	0.965514	1.00723	No
AOC1 (Somalogic)	AOC1	P19801	rs10452848	-0.0087582	0.0100654	32895551	Overall Prostate Cancer	0.99128	0.384229	AOC1 (Somalogic)	-0.0284863	0.0109699	0.971916	1.01103	No
Neurotrophin-3	NTF3	P20783	rs10459131	0.177143	0.33	34857953	Early Onset Prostate Cancer	1.1938	0.591408	Neurotrophin-3	-0.469657	0.823943	0.625217	2.27947	No
Neurotrophin-3	NTF3	P20783	rs10459131	0.138571	0.131429	34857953	Overall Prostate Cancer	1.14863	0.291724	Neurotrophin-3	-0.119029	0.396171	0.887782	1.48612	No
Lumican	LUM	P51884	rs10459147	-0.25875	0.406875	34857953	Early Onset Prostate Cancer	0.772016	0.524812	Lumican	-1.05622	0.538725	0.347766	1.71382	No
Lumican	LUM	P51884	rs10459147	-0.061875	0.16125	34857953	Overall Prostate Cancer	0.94	0.701185	Lumican	-0.377925	0.254175	0.685282	1.2894	No
Vesicle-associated membrane protein-associated protein A (Somalogic)	VAPA	Q9P0L0	rs10459982	-0.125181	0.185962	Reclaimed from cis pQTL screen	Early Onset Prostate Cancer	0.882337	0.500851	Vesicle-associated membrane protein-associated protein A (Somalogic)	-0.489667	0.239305	0.61283	1.27037	No
Vesicle-associated membrane protein-associated protein A (Somalogic)	VAPA	Q9P0L0	rs10459982	-0.105644	0.0709117	Reclaimed from cis pQTL screen	Overall Prostate Cancer	0.899745	0.136278	Vesicle-associated membrane protein-associated protein A (Somalogic)	-0.244631	0.033343	0.782993	1.03391	No
IL6R (Somalogic)	IL6R	P08887	rs10465961	0.327551	0.258163	34648354	Early Onset Prostate Cancer	1.38757	0.204521	IL6R (Somalogic)	-0.178449	0.833551	0.836567	2.30148	No
IL6R (Somalogic)	IL6R	P08887	rs10465961	0.103061	0.0969388	34648354	Overall Prostate Cancer	1.10856	0.28771	IL6R (Somalogic)	-0.0869388	0.293061	0.916733	1.34052	No
Enoyl-CoA hydratase	ECHS1	P30084	rs10466126	0.801667	0.443333	34857953	Early Onset Prostate Cancer	2.22925	0.0705644	Enoyl-CoA hydratase	-0.0672667	1.6706	0.934946	5.31536	No
Enoyl-CoA hydratase	ECHS1	P30084	rs10466126	0.095	0.178333	34857953	Overall Prostate Cancer	1.09966	0.594234	Enoyl-CoA hydratase	-0.254533	0.444533	0.775278	1.55976	No
KLOTHO	KL	Q9UEF7	rs10467359	0.0309375	0.152812	34857953	Early Onset Prostate Cancer	1.03142	0.839562	KLOTHO	-0.268575	0.33045	0.764468	1.39159	No
KLOTHO	KL	Q9UEF7	rs10467359	0.0846875	0.0590625	34857953	Overall Prostate Cancer	1.08838	0.151612	KLOTHO	-0.031075	0.20045	0.969403	1.22195	No
GUCA2B (Somalogic)	GUCA2B	Q16661	rs1047047	-0.113333	0.165455	34648354	Early Onset Prostate Cancer	0.892853	0.493355	GUCA2B (Somalogic)	-0.437624	0.210958	0.645568	1.23486	No
GUCA2B (Somalogic)	GUCA2B	Q16661	rs1047047	-0.0242424	0.0630303	34648354	Overall Prostate Cancer	0.976049	0.700522	GUCA2B (Somalogic)	-0.147782	0.099297	0.862619	1.10439	No
FETUB	FETUB	Q9UGM5	rs1047115	0.00904762	0.165238	34857953	Early Onset Prostate Cancer	1.00909	0.956334	FETUB	-0.314819	0.332914	0.729921	1.39503	No
FETUB	FETUB	Q9UGM5	rs1047115	0.0509524	0.0647619	34857953	Overall Prostate Cancer	1.05227	0.43142	FETUB	-0.075981	0.177886	0.926834	1.19469	No
Granzyme K	GZMK	P49863	rs10471928	0.0157143	0.152143	34857953	Early Onset Prostate Cancer	1.01584	0.917736	Granzyme K	-0.282486	0.313914	0.753907	1.36877	No
Granzyme K	GZMK	P49863	rs10471928	-0.0478571	0.0607143	34857953	Overall Prostate Cancer	0.95327	0.430559	Granzyme K	-0.166857	0.0711429	0.846321	1.07373	No
MCEM1	TNFSF14	O43557	rs1047286	0.28	0.501667	34857953	Early Onset Prostate Cancer	1.32313	0.576749	MCEM1	-0.703267	1.26327	0.494966	3.53696	No
MCEM1	TNFSF14	O43557	rs1047286	-0.136667	0.2	34857953	Overall Prostate Cancer	0.872261	0.494396	MCEM1	-0.528667	0.255333	0.58939	1.29089	No
KLK11 PRSS20 TLSP UNQ649/PRO1279 (Somalogic)	KLK11	Q9UBX7	rs1048328	-0.0109959	0.00968188	34648354	Overall Prostate Cancer	0.989064	0.256076	KLK11 PRSS20 TLSP UNQ649/PRO1279 (Somalogic)	-0.0299723	0.00798064	0.970472	1.00801	No
SNPH	SNPH	O15079	rs1048621	-0.595714	0.345714	34857953	Early Onset Prostate Cancer	0.551169	0.0848631	SNPH	-1.27331	0.0818857	0.279902	1.08533	No
SNPH	SNPH	O15079	rs1048621	-0.0728571	0.14	34857953	Overall Prostate Cancer	0.929734	0.602779	SNPH	-0.347257	0.201543	0.706624	1.22329	No
Factor B	CFB	P00751	rs1048709	-0.242143	0.177857	34857953	Early Onset Prostate Cancer	0.784944	0.173373	Factor B	-0.590743	0.106457	0.553916	1.11233	No
Factor_B	CFB	P00751	rs1048709	-0.261429	0.0721429	34857953	Overall Prostate Cancer	0.769951	0.00029035	Factor B	-0.402829	-0.120029	0.668427	0.886895	No
VIT UNQ647/PRO1277 (Somalogic)	VIT	Q6UXI7	rs10490666	-0.0365019	0.0836502	34648354	Early Onset Prostate Cancer	0.964156	0.662573	VIT UNQ647/PRO1277 (Somalogic)	-0.200456	0.127452	0.818357	1.13593	No
VIT (Somalogic)	VIT	Q6UXI7	rs10490666	-0.0276577	0.0633823	32895551	Early Onset Prostate Cancer	0.972721	0.662573	VIT (Somalogic)	-0.151887	0.0965716	0.859085	1.10139	No
VIT (Somalogic)	VIT	Q6UXI7	rs10490666	0.0123884	0.0239124	32895551	Overall Prostate Cancer	1.01247	0.604408	VIT (Somalogic)	-0.03448	0.0592567	0.966108	1.06105	No
VIT UNQ647/PRO1277 (Somalogic)	VIT	Q6UXI7	rs10490666	0.0163498	0.0315589	34648354	Overall Prostate Cancer	1.01648	0.604408	VIT UNQ647/PRO1277 (Somalogic)	-0.0455057	0.0782053	0.955514	1.08134	No
CRNN	CRNN	Q9UBG3	rs10494275	0.167391	0.17	34857953	Early Onset Prostate Cancer	1.18222	0.324794	CRNN	-0.165809	0.500591	0.847208	1.6497	No
CRNN	CRNN	Q9UBG3	rs10494275	0.169565	0.0673913	34857953	Overall Prostate Cancer	1.18479	0.0118652	CRNN	0.0374783	0.301652	1.03819	1.35209	No
FHR4	CFHR4	Q92496	rs10494745	-0.0070103	0.0362887	34857953	Early Onset Prostate Cancer	0.993014	0.846817	FHR4	-0.0781361	0.0641155	0.924839	1.06622	No
FHR4	CFHR4	Q92496	rs10494745	-0.0096907	0.0142268	34857953	Overall Prostate Cancer	0.990356	0.495771	FHR4	-0.0375753	0.0181938	0.963122	1.01836	No
GUK1 (Somalogic)	GUK1	Q16774	rs10495278	-0.0127407	0.0751111	34648354	Early Onset Prostate Cancer	0.98734	0.865305	GUK1 (Somalogic)	-0.159959	0.134477	0.852179	1.14394	No
GUK1 (Somalogic)	GUK1	Q16774	rs10495278	0.0238519	0.0275556	34648354	Overall Prostate Cancer	1.02414	0.386714	GUK1 (Somalogic)	-0.030157	0.0778607	0.970293	1.08097	No
PNP	PNP	P00491	rs1049564	-0.155294	0.156471	34857953	Early Onset Prostate Cancer	0.856163	0.320963	PNP	-0.461977	0.151388	0.630037	1.16345	No
PNP	PNP	P00491	rs1049564	0.0541177	0.0635294	34857953	Overall Prostate Cancer	1.05561	0.394296	PNP	-0.0704	0.178635	0.932021	1.19558	No
BDNF	BDNF	P23560	rs10501089	-0.020625	0.3525	34857953	Early Onset Prostate Cancer	0.979586	0.953342	BDNF	-0.711525	0.670275	0.490895	1.95477	No
BDNF	BDNF	P23560	rs10501089	-0.088125	0.13375	34857953	Overall Prostate Cancer	0.915646	0.509974	BDNF	-0.350275	0.174025	0.704494	1.19009	No
UBASH3B (Somalogic)	UBASH3B	Q8TF42	rs10502249	0.106417	0.127273	32895551	Early Onset Prostate Cancer	1.11229	0.403079	UBASH3B (Somalogic)	-0.143037	0.355872	0.866722	1.42742	No
UBASH3B (Somalogic)	UBASH3B	Q8TF42	rs10502249	0.0192513	0.0475936	32895551	Overall Prostate Cancer	1.01944	0.685849	UBASH3B (Somalogic)	-0.0740321	0.112535	0.928642	1.11911	No
SMPD1 (Somalogic)	SMPD1	P17405	rs1050239	-0.148064	0.0851613	32895551	Early Onset Prostate Cancer	0.862375	0.0820987	SMPD1 (Somalogic)	-0.314981	0.0188516	0.729803	1.01903	No
ASM	SMPD1	P17405	rs1050239	-0.1275	0.0733333	34857953	Early Onset Prostate Cancer	0.880293	0.0820987	ASM	-0.271233	0.0162333	0.762439	1.01637	No
SMPD1 ASM (Somalogic)	SMPD1	P17405	rs1050239	-0.117391	0.0675192	34648354	Early Onset Prostate Cancer	0.889237	0.0820987	SMPD1 ASM (Somalogic)	-0.249729	0.0149463	0.779012	1.01506	No
SMPD1 (Somalogic)	SMPD1	P17405	rs1050239	-0.0587097	0.0319355	32895551	Overall Prostate Cancer	0.94298	0.0660059	SMPD1 (Somalogic)	-0.121303	0.00388387	0.885765	1.00389	No
SMPD1 ASM (Somalogic)	SMPD1	P17405	rs1050239	-0.0465473	0.0253197	34648354	Overall Prostate Cancer	0.954519	0.0660059	SMPD1 ASM (Somalogic)	-0.0961739	0.00307928	0.908306	1.00308	No
ASM	SMPD1	P17405	rs1050239	-0.0397222	0.0294444	34857953	Overall Prostate Cancer	0.961056	0.177319	ASM	-0.0974333	0.0179889	0.907163	1.01815	No
GFRA2 GDNFRB RETL2 TRNR2 (Somalogic)	GFRA2	O00451	rs10503709	-0.0288136	0.0677966	34648354	Early Onset Prostate Cancer	0.971598	0.670837	GFRA2 GDNFRB RETL2 TRNR2 (Somalogic)	-0.161695	0.104068	0.850701	1.10968	No
GFRA2 GDNFRB RETL2 TRNR2 (Somalogic)	GFRA2	O00451	rs10503709	0.0115254	0.0257627	34648354	Overall Prostate Cancer	1.01159	0.654609	GFRA2 GDNFRB RETL2 TRNR2 (Somalogic)	-0.0389695	0.0620203	0.96178	1.06398	No
AT1B2	ATP1B2	P14415	rs1050541	-0.31	0.173333	34857953	Early Onset Prostate Cancer	0.733447	0.0737016	AT1B2	-0.649733	0.0297333	0.522185	1.03018	No
AT1B2	ATP1B2	P14415	rs1050541	-0.141667	0.0691667	34857953	Overall Prostate Cancer	0.867911	0.0405411	AT1B2	-0.277233	-0.0061	0.757878	0.993919	No
LOX-1 (Olink)	OLR1	P78380	rs10505752	0.279091	0.252727	33067605	Early Onset Prostate Cancer	1.32193	0.269456	LOX-1 (Olink)	-0.216254	0.774436	0.80553	2.16937	No
LOX-1 (Olink)	OLR1	P78380	rs10505752	-0.0318182	0.0954545	33067605	Overall Prostate Cancer	0.968683	0.738883	LOX-1 (Olink)	-0.218909	0.155273	0.803395	1.16798	No
BIEA	BLVRA	P53004	rs1050916	0.34069	0.395172	34857953	Early Onset Prostate Cancer	1.40592	0.388616	BIEA	-0.433848	1.11523	0.648011	3.05026	No
BIEA	BLVRA	P53004	rs1050916	0.111724	0.145172	34857953	Overall Prostate Cancer	1.1182	0.441539	BIEA	-0.172814	0.396262	0.841294	1.48626	No
PAI-1	SERPINE1	P05121	rs1050955	-0.37	0.31	34857953	Early Onset Prostate Cancer	0.690734	0.232655	PAI-1	-0.9776	0.2376	0.376213	1.2682	No
PAI-1	SERPINE1	P05121	rs1050955	-0.025	0.12625	34857953	Overall Prostate Cancer	0.97531	0.84303	PAI-1	-0.27245	0.22245	0.761512	1.24913	No
LIPN LIPL4 (Somalogic)	LIPN	Q5VXI9	rs10509554	-0.0067024	0.0294906	34648354	Early Onset Prostate Cancer	0.99332	0.820212	LIPN LIPL4 (Somalogic)	-0.064504	0.0510992	0.937532	1.05243	No
LIPN	LIPN	Q5VXI9	rs10509554	-0.0064103	0.0282051	34857953	Early Onset Prostate Cancer	0.99361	0.820212	LIPN	-0.0616923	0.0488718	0.940172	1.05009	No
LIPN	LIPN	Q5VXI9	rs10509554	-0.0055128	0.0114103	34857953	Overall Prostate Cancer	0.994502	0.628992	LIPN	-0.0278769	0.0168513	0.972508	1.01699	No
LIPN LIPL4 (Somalogic)	LIPN	Q5VXI9	rs10509554	-0.0038874	0.011126	34648354	Overall Prostate Cancer	0.99612	0.726791	LIPN LIPL4 (Somalogic)	-0.0256944	0.0179196	0.974633	1.01808	No
CIG49	IFIT3	O14879	rs10509571	-0.05	0.254444	34857953	Early Onset Prostate Cancer	0.951229	0.844214	CIG49	-0.548711	0.448711	0.577694	1.56629	No
CIG49	IFIT3	O14879	rs10509571	-0.0633333	0.103333	34857953	Overall Prostate Cancer	0.938631	0.53994	CIG49	-0.265867	0.1392	0.766541	1.14935	No
CLEC3B TNA (Somalogic)	CLEC3B	P05452	rs10514712	0.121377	0.0862319	34648354	Early Onset Prostate Cancer	1.12905	0.15926	CLEC3B TNA (Somalogic)	-0.0476377	0.290391	0.953479	1.33695	No
CLEC3B TNA (Somalogic)	CLEC3B	P05452	rs10514712	0.0246377	0.0326087	34648354	Overall Prostate Cancer	1.02494	0.449916	CLEC3B TNA (Somalogic)	-0.0392754	0.0885507	0.961486	1.09259	No
PREP (Somalogic)	PREP	P48147	rs1051484	0.0423841	0.0609271	32895551	Early Onset Prostate Cancer	1.0433	0.486647	PREP (Somalogic)	-0.0770331	0.161801	0.925859	1.17563	No
PREP (Somalogic)	PREP	P48147	rs1051484	-0.0207506	0.0229581	32895551	Overall Prostate Cancer	0.979463	0.366077	PREP (Somalogic)	-0.0657483	0.0242472	0.936366	1.02454	No
CAD17	CDH17	Q12864	rs1051623	-0.3725	0.3425	34857953	Early Onset Prostate Cancer	0.68901	0.276776	CAD17	-1.0438	0.2988	0.352114	1.34824	No
CAD17	CDH17	Q12864	rs1051623	0.0275	0.13625	34857953	Overall Prostate Cancer	1.02788	0.840046	CAD17	-0.23955	0.29455	0.786982	1.34252	No
CDH17 (Somalogic)	CDH17	Q12864	rs1051624	-0.0213992	0.0835391	34648354	Early Onset Prostate Cancer	0.978828	0.797829	CDH17 (Somalogic)	-0.185136	0.142337	0.830991	1.15297	No
CDH17 (Somalogic)	CDH17	Q12864	rs1051624	0.0111111	0.0312757	34648354	Overall Prostate Cancer	1.01117	0.722392	CDH17 (Somalogic)	-0.0501893	0.0724115	0.951049	1.0751	No
Inosine-5'-monophosphate dehydrogenase 1 (Somalogic)	IMPDH1	P20839	rs1053124	-0.204127	0.187915	Reclaimed from cis pQTL screen	Early Onset Prostate Cancer	0.815359	0.277358	Inosine-5'-monophosphate dehydrogenase 1 (Somalogic)	-0.572439	0.164186	0.564148	1.17843	No
Inosine-5'-monophosphate dehydrogenase 1 (Somalogic)	IMPDH1	P20839	rs1053124	-0.073692	0.0707443	Reclaimed from cis pQTL screen	Overall Prostate Cancer	0.928958	0.297566	Inosine-5'-monophosphate dehydrogenase 1 (Somalogic)	-0.212351	0.0649668	0.808681	1.06712	No
Collagen a1(VI)	COL6A1	P12109	rs1053312	0.0121951	0.0176423	34857953	Early Onset Prostate Cancer	1.01227	0.489412	Collagen a1(VI)	-0.0223837	0.046774	0.977865	1.04789	No
Collagen a1(VI)	COL6A1	P12109	rs1053312	0.00601626	0.00715447	34857953	Overall Prostate Cancer	1.00603	0.400399	Collagen a1(VI)	-0.0080065	0.020039	0.992025	1.02024	No
BGAT		P16442	rs1053878	-0.0078295	0.0306202	34857953	Early Onset Prostate Cancer	0.992201	0.798185	BGAT	-0.067845	0.052186	0.934405	1.05357	No
BGAT		P16442	rs1053878	0.0121705	0.012093	34857953	Overall Prostate Cancer	1.01224	0.314218	BGAT	-0.0115318	0.0358729	0.988534	1.03652	No
MFAP4	MFAP4	P55083	rs1054206	-0.205714	0.225714	34857953	Early Onset Prostate Cancer	0.814066	0.362089	MFAP4	-0.648114	0.236686	0.523031	1.26704	No
MFAP4	MFAP4	P55083	rs1054206	-0.0592857	0.0907143	34857953	Overall Prostate Cancer	0.942437	0.513406	MFAP4	-0.237086	0.118514	0.788924	1.12582	No
PXDN	PXDN	Q92626	rs1054241	0.286667	0.36	34857953	Early Onset Prostate Cancer	1.33198	0.42586	PXDN	-0.418933	0.992267	0.657748	2.69734	No
PXDN	PXDN	Q92626	rs1054241	0.155	0.145	34857953	Overall Prostate Cancer	1.16766	0.285085	PXDN	-0.1292	0.4392	0.878798	1.55147	No
MMP19	MMP19	Q99542	rs1056784	0.0588889	0.516111	34857953	Early Onset Prostate Cancer	1.06066	0.909158	MMP19	-0.952689	1.07047	0.385703	2.91674	No
MMP19	MMP19	Q99542	rs1056784	0.286667	0.218333	34857953	Overall Prostate Cancer	1.33198	0.189191	MMP19	-0.141267	0.7146	0.868258	2.04337	No
NLGN1 KIAA1070 (Somalogic)	NLGN1	Q8N2Q7	rs10569934	0.171812	0.156376	34648354	Early Onset Prostate Cancer	1.18745	0.271894	NLGN1 KIAA1070 (Somalogic)	-0.134685	0.478309	0.873992	1.61334	No
Neuroligin-1 (Somalogic)	NLGN1	Q8N2Q7	rs10569934	0.21567	0.196293	Reclaimed from cis pQTL screen	Early Onset Prostate Cancer	1.24069	0.271894	Neuroligin-1 (Somalogic)	-0.169065	0.600404	0.844454	1.82286	No
NLGN1 KIAA1070 (Somalogic)	NLGN1	Q8N2Q7	rs10569934	0.0496644	0.0577181	34648354	Overall Prostate Cancer	1.05092	0.389533	NLGN1 KIAA1070 (Somalogic)	-0.0634631	0.162792	0.938509	1.17679	No
Neuroligin-1 (Somalogic)	NLGN1	Q8N2Q7	rs10569934	0.062342	0.0724516	Reclaimed from cis pQTL screen	Overall Prostate Cancer	1.06433	0.389533	Neuroligin-1 (Somalogic)	-0.079663	0.204347	0.923427	1.22672	No
IGFBP1 (Somalogic)	IGFBP1	P08833	rs10577484	0.257143	0.21978	34648354	Early Onset Prostate Cancer	1.29323	0.242001	IGFBP1 (Somalogic)	-0.173626	0.687912	0.840611	1.98956	No
IGFBP1 (Somalogic)	IGFBP1	P08833	rs10577484	0.0758242	0.0835165	34648354	Overall Prostate Cancer	1.07877	0.363934	IGFBP1 (Somalogic)	-0.0878681	0.239516	0.915882	1.27063	No
NANS (Somalogic)	NANS	Q9NR45	rs1058446	0.0234637	0.131285	34648354	Early Onset Prostate Cancer	1.02374	0.858155	NANS (Somalogic)	-0.233855	0.280782	0.791477	1.32417	No
NANS (Somalogic)	NANS	Q9NR45	rs1058446	0.050838	0.0497207	34648354	Overall Prostate Cancer	1.05215	0.306558	NANS (Somalogic)	-0.0466145	0.14829	0.954455	1.15985	No
MIC-1	GDF15	Q99988	rs1058587	-0.0364444	0.0511111	34857953	Early Onset Prostate Cancer	0.964212	0.475819	MIC-1	-0.136622	0.0637333	0.8723	1.06581	No
MIC-1	GDF15	Q99988	rs1058587	-0.0093333	0.0204444	34857953	Overall Prostate Cancer	0.99071	0.648015	MIC-1	-0.0494044	0.0307378	0.951796	1.03122	No
ST3GAL6 (Somalogic)	ST3GAL6	Q9Y274	rs10589669	0.034788	0.0470075	34648354	Early Onset Prostate Cancer	1.0354	0.459268	ST3GAL6 (Somalogic)	-0.0573466	0.126923	0.944267	1.13533	No
ST3GAL6 (Somalogic)	ST3GAL6	Q9Y274	rs10589669	0.00822943	0.0182045	34648354	Overall Prostate Cancer	1.00826	0.65123	ST3GAL6 (Somalogic)	-0.0274514	0.0439102	0.972922	1.04489	No
hnRNP A/B	HNRNPAB	Q99729	rs1059367	0.0669231	0.322308	34857953	Early Onset Prostate Cancer	1.06921	0.835512	hnRNP A/B	-0.5648	0.698646	0.568474	2.01103	No
hnRNP A/B	HNRNPAB	Q99729	rs1059367	0.03	0.126923	34857953	Overall Prostate Cancer	1.03045	0.813151	hnRNP A/B	-0.218769	0.278769	0.803507	1.3215	No
GP1BA (Somalogic)	GP1BA	P07359	rs1060431	0.064375	0.119063	34648354	Early Onset Prostate Cancer	1.06649	0.588727	GP1BA (Somalogic)	-0.168988	0.297737	0.844519	1.34681	No
GP1BA (Somalogic)	GP1BA	P07359	rs1060431	-0.0184375	0.04375	34648354	Overall Prostate Cancer	0.981731	0.673442	GP1BA (Somalogic)	-0.104188	0.0673125	0.901056	1.06963	No
CCDC134 (Somalogic)	CCDC134	Q9H6E4	rs10608168	0.0298701	0.131169	34648354	Early Onset Prostate Cancer	1.03032	0.819862	CCDC134 (Somalogic)	-0.227221	0.286961	0.796745	1.33237	No
CCDC134 (Somalogic)	CCDC134	Q9H6E4	rs10608168	-0.0116883	0.0493507	34648354	Overall Prostate Cancer	0.98838	0.812779	CCDC134 (Somalogic)	-0.108416	0.085039	0.897255	1.08876	No
WISP-2	WISP2	O76076	rs1061098	0.0540909	0.0981818	34857953	Early Onset Prostate Cancer	1.05558	0.581684	WISP-2	-0.138346	0.246527	0.870798	1.27957	No
WISP2 (Somalogic)	WISP2	O76076	rs1061098	0.0558686	0.101408	32895551	Early Onset Prostate Cancer	1.05746	0.581684	WISP2 (Somalogic)	-0.142892	0.254629	0.866848	1.28998	No
WISP2 (Somalogic)	WISP2	O76076	rs1061098	0.0305164	0.0380282	32895551	Overall Prostate Cancer	1.03099	0.422282	WISP2 (Somalogic)	-0.0440188	0.105052	0.956936	1.11077	No
WISP-2	WISP2	O76076	rs1061098	0.0309091	0.0390909	34857953	Overall Prostate Cancer	1.03139	0.42912	WISP-2	-0.0457091	0.107527	0.95532	1.11352	No
KLK12 KLKL5 UNQ669/PRO1303 (Somalogic)	KLK12	Q9UKR0	rs10635364	-0.0487805	0.166667	34648354	Early Onset Prostate Cancer	0.95239	0.769765	KLK12 KLKL5 UNQ669/PRO1303 (Somalogic)	-0.375447	0.277886	0.686982	1.32034	No
KLK12 KLKL5 UNQ669/PRO1303 (Somalogic)	KLK12	Q9UKR0	rs10635364	-0.0365854	0.0634146	34648354	Overall Prostate Cancer	0.964076	0.563991	KLK12 KLKL5 UNQ669/PRO1303 (Somalogic)	-0.160878	0.0877073	0.851396	1.09167	No
Apo C-I	APOC1	P02654	rs1064725	0.114545	0.482727	34857953	Early Onset Prostate Cancer	1.12136	0.812433	Apo C-I	-0.8316	1.06069	0.435352	2.88837	No
Apo C-I	APOC1	P02654	rs1064725	-0.0627273	0.186364	34857953	Overall Prostate Cancer	0.9392	0.736429	Apo C-I	-0.428	0.302545	0.651811	1.3533	No
IGFALS (Somalogic)	IGFALS	P35858	rs1065656	0.263592	0.106796	34648354	Early Onset Prostate Cancer	1.3016	0.0135801	IGFALS (Somalogic)	0.0542719	0.472913	1.05577	1.60466	No
IGFALS (Somalogic)	IGFALS	P35858	rs1065656	0.126699	0.0402913	34648354	Overall Prostate Cancer	1.13508	0.00166326	IGFALS (Somalogic)	0.0477282	0.20567	1.04889	1.22835	No
ASAH2 (Somalogic)	ASAH2	Q9NR71	rs10740617	-0.0495124	0.0391598	32895551	Early Onset Prostate Cancer	0.951693	0.206098	ASAH2 (Somalogic)	-0.126266	0.0272408	0.881381	1.02762	No
ASAH2 (Somalogic)	ASAH2	Q9NR71	rs10740617	-0.0190548	0.0147037	32895551	Overall Prostate Cancer	0.981126	0.195004	ASAH2 (Somalogic)	-0.047874	0.00976444	0.953254	1.00981	No
CD46	CD46	P15529	rs10746399	0.09375	0.0854167	34857953	Early Onset Prostate Cancer	1.09829	0.272396	CD46	-0.0736667	0.261167	0.928981	1.29844	No
CD46	CD46	P15529	rs10746399	-0.0075	0.0341667	34857953	Overall Prostate Cancer	0.992528	0.826251	CD46	-0.0744667	0.0594667	0.928238	1.06127	No
DPP7 (Somalogic)	DPP7	Q9UHL4	rs10747049	-0.0222466	0.0689371	32895551	Early Onset Prostate Cancer	0.977999	0.746916	DPP7 (Somalogic)	-0.157363	0.11287	0.854394	1.11949	No
DPP2	DPP7	Q9UHL4	rs10747049	-0.016875	0.0522917	34857953	Early Onset Prostate Cancer	0.983267	0.746916	DPP2	-0.119367	0.0856167	0.887482	1.08939	No
DPP7 DPP2 QPP (Somalogic)	DPP7	Q9UHL4	rs10747049	-0.0121076	0.0375187	34648354	Early Onset Prostate Cancer	0.987965	0.746916	DPP7 DPP2 QPP (Somalogic)	-0.0856442	0.061429	0.917921	1.06335	No
DPP7 (Somalogic)	DPP7	Q9UHL4	rs10747049	-0.0041197	0.026641	32895551	Overall Prostate Cancer	0.995889	0.877106	DPP7 (Somalogic)	-0.0563362	0.0480967	0.945221	1.04927	No
DPP7 DPP2 QPP (Somalogic)	DPP7	Q9UHL4	rs10747049	-0.0022422	0.0144992	34648354	Overall Prostate Cancer	0.99776	0.877106	DPP7 DPP2 QPP (Somalogic)	-0.0306607	0.0261764	0.969805	1.02652	No
DPP2	DPP7	Q9UHL4	rs10747049	0.00541667	0.0208333	34857953	Overall Prostate Cancer	1.00543	0.794864	DPP2	-0.0354167	0.04625	0.965203	1.04734	No
Protein deglycase DJ-1 (Somalogic)	PARK7	Q99497	rs1075368	0.209052	0.183908	Reclaimed from cis pQTL screen	Early Onset Prostate Cancer	1.23251	0.255656	Protein deglycase DJ-1 (Somalogic)	-0.151408	0.569511	0.859497	1.7674	No
Protein deglycase DJ-1 (Somalogic)	PARK7	Q99497	rs1075368	0.0079023	0.0704023	Reclaimed from cis pQTL screen	Overall Prostate Cancer	1.00793	0.910629	Protein deglycase DJ-1 (Somalogic)	-0.130086	0.145891	0.87802	1.15707	No
XCL2 (Somalogic)	XCL2	Q9UBD3	rs10753774	-0.170588	0.216667	34648354	Early Onset Prostate Cancer	0.843169	0.431089	XCL2 (Somalogic)	-0.595255	0.254078	0.551422	1.28927	No
XCL2 (Somalogic)	XCL2	Q9UBD3	rs10753774	0.00882353	0.0813726	34648354	Overall Prostate Cancer	1.00886	0.913652	XCL2 (Somalogic)	-0.150667	0.168314	0.860134	1.18331	No
CFHR1 CFHL CFHL1 CFHL1P CFHR1P FHR1 HFL1 HFL2 (Somalogic)	CFHR1	Q03591	rs10754204	0.0896226	0.229245	34648354	Early Onset Prostate Cancer	1.09376	0.695837	CFHR1 CFHL CFHL1 CFHL1P CFHR1P FHR1 HFL1 HFL2 (Somalogic)	-0.359698	0.538943	0.697887	1.71419	No
CFHR1 CFHL CFHL1 CFHL1P CFHR1P FHR1 HFL1 HFL2 (Somalogic)	CFHR1	Q03591	rs10754204	-0.0132075	0.0858491	34648354	Overall Prostate Cancer	0.986879	0.877731	CFHR1 CFHL CFHL1 CFHL1P CFHR1P FHR1 HFL1 HFL2 (Somalogic)	-0.181472	0.155057	0.834042	1.16772	No
sLFA-3	CD58	P19256	rs10754443	-0.27	0.322	34857953	Early Onset Prostate Cancer	0.763379	0.401745	sLFA-3	-0.90112	0.36112	0.406115	1.43494	No
sLFA-3	CD58	P19256	rs10754443	0.006	0.129	34857953	Overall Prostate Cancer	1.00602	0.962902	sLFA-3	-0.24684	0.25884	0.781266	1.29543	No
PSMP	MSMP	Q1L6U9	rs10758322	-0.145	0.346667	34857953	Early Onset Prostate Cancer	0.865022	0.67575	PSMP	-0.824467	0.534467	0.438469	1.70654	No
PSMP	MSMP	Q1L6U9	rs10758322	-0.0433333	0.138333	34857953	Overall Prostate Cancer	0.957592	0.754088	PSMP	-0.314467	0.2278	0.730178	1.25583	No
VSIR (Somalogic)	C10orf54	Q9H7M9	rs10762476	0.00116144	0.0353078	34648354	Early Onset Prostate Cancer	1.00116	0.973759	VSIR (Somalogic)	-0.0680418	0.0703647	0.934221	1.0729	No
VSIR (Somalogic)	C10orf54	Q9H7M9	rs10762476	-0.0055749	0.0132404	34648354	Overall Prostate Cancer	0.994441	0.673717	VSIR (Somalogic)	-0.0315261	0.0203763	0.968966	1.02059	No
GI24	C10orf54	Q9H7M9	rs10762477	0.00444445	0.0844445	34857953	Early Onset Prostate Cancer	1.00445	0.958025	GI24	-0.161067	0.169956	0.851235	1.18525	No
VSIR (Somalogic)	C10orf54	Q9H7M9	rs10762477	0.00591497	0.112384	32895551	Early Onset Prostate Cancer	1.00593	0.958025	VSIR (Somalogic)	-0.214359	0.226189	0.807059	1.25381	No
VSIR (Somalogic)	C10orf54	Q9H7M9	rs10762477	-0.0144177	0.0421442	32895551	Overall Prostate Cancer	0.985686	0.732272	VSIR (Somalogic)	-0.0970203	0.0681848	0.907538	1.07056	No
GI24	C10orf54	Q9H7M9	rs10762477	-0.0102778	0.0336111	34857953	Overall Prostate Cancer	0.989775	0.759768	GI24	-0.0761556	0.0556	0.926672	1.05717	No
CALCB	CALCB	P10092	rs10766205	-0.1016	0.0908	34857953	Early Onset Prostate Cancer	0.903391	0.263165	CALCB	-0.279568	0.076368	0.75611	1.07936	No
CALCB	CALCB	P10092	rs10766205	-0.0552	0.0368	34857953	Overall Prostate Cancer	0.946296	0.133614	CALCB	-0.127328	0.016928	0.880445	1.01707	No
SAA2	SAA1	P0DJI8	rs10766463	0.206667	0.356667	34857953	Early Onset Prostate Cancer	1.22957	0.562293	SAA2	-0.4924	0.905733	0.611158	2.47375	No
SAA2	SAA1	P0DJI8	rs10766463	0.00833333	0.143333	34857953	Overall Prostate Cancer	1.00837	0.953637	SAA2	-0.2726	0.289267	0.761397	1.33545	No
FJX1	FJX1	Q86VR8	rs10768174	-0.102222	0.111667	34857953	Early Onset Prostate Cancer	0.902829	0.35997	FJX1	-0.321089	0.116644	0.725359	1.12372	No
FJX1	FJX1	Q86VR8	rs10768174	-0.0411111	0.045	34857953	Overall Prostate Cancer	0.959722	0.360937	FJX1	-0.129311	0.0470889	0.878701	1.04822	No
PSMD9	PSMD9	O00233	rs10770186	-0.0375	0.169167	34857953	Early Onset Prostate Cancer	0.963194	0.824567	PSMD9	-0.369067	0.294067	0.691379	1.34187	No
PSMD9	PSMD9	O00233	rs10770186	-0.0391667	0.0683333	34857953	Overall Prostate Cancer	0.96159	0.566529	PSMD9	-0.1731	0.0947667	0.841054	1.0994	No
oxidized low density lipoprotein receptor 1 (Somalogic)	OLR1	P78380	rs10772221	-0.33871	0.208729	Reclaimed from cis pQTL screen	Early Onset Prostate Cancer	0.712689	0.104648	oxidized low density lipoprotein receptor 1 (Somalogic)	-0.747818	0.0703985	0.473398	1.07294	No
oxidized low density lipoprotein receptor 1 (Somalogic)	OLR1	P78380	rs10772221	-0.189753	0.0777989	Reclaimed from cis pQTL screen	Overall Prostate Cancer	0.827163	0.014727	oxidized low density lipoprotein receptor 1 (Somalogic)	-0.342239	-0.0372676	0.710178	0.963418	No
ART4 (Somalogic)	ART4	Q93070	rs10772808	-0.0144928	0.0243032	34648354	Early Onset Prostate Cancer	0.985612	0.550955	ART4 (Somalogic)	-0.0621271	0.0331416	0.939763	1.0337	No
ART4 (Somalogic)	ART4	Q93070	rs10772808	-0.0112598	0.00914158	34648354	Overall Prostate Cancer	0.988803	0.218058	ART4 (Somalogic)	-0.0291773	0.00665775	0.971244	1.00668	No
GOLM1 (Somalogic)	GOLM1	Q8NBJ4	rs10780749	-0.0663333	0.107333	34648354	Early Onset Prostate Cancer	0.935819	0.536567	GOLM1 (Somalogic)	-0.276707	0.14404	0.758277	1.15493	No
GOLM1 (Somalogic)	GOLM1	Q8NBJ4	rs10780749	-0.0093333	0.0406667	34648354	Overall Prostate Cancer	0.99071	0.818474	GOLM1 (Somalogic)	-0.08904	0.0703733	0.914809	1.07291	No
LIMA1 (Somalogic)	LIMA1	Q9UHB6	rs10783342	-0.0370787	0.11573	34648354	Early Onset Prostate Cancer	0.9636	0.748674	LIMA1 (Somalogic)	-0.26391	0.189753	0.768043	1.20895	No
LIMA1 (Somalogic)	LIMA1	Q9UHB6	rs10783342	0.128652	0.0432584	34648354	Overall Prostate Cancer	1.13729	0.0029392	LIMA1 (Somalogic)	0.0438652	0.213438	1.04484	1.23793	No
PKHA1	PLEKHA1	Q9HB21	rs10788274	-0.14	0.0721429	34857953	Early Onset Prostate Cancer	0.869358	0.0523075	PKHA1	-0.2814	0.0014	0.754726	1.0014	No
PLEKHA1 (Somalogic)	PLEKHA1	Q9HB21	rs10788274	-0.0746667	0.0384762	34648354	Early Onset Prostate Cancer	0.928053	0.0523075	PLEKHA1 (Somalogic)	-0.15008	0.00074667	0.860639	1.00075	No
PKHA1	PLEKHA1	Q9HB21	rs10788274	0.00464286	0.0289286	34857953	Overall Prostate Cancer	1.00465	0.872492	PKHA1	-0.0520571	0.0613429	0.949275	1.06326	No
PLEKHA1 (Somalogic)	PLEKHA1	Q9HB21	rs10788274	0.00761905	0.0144762	34648354	Overall Prostate Cancer	1.00765	0.598669	PLEKHA1 (Somalogic)	-0.0207543	0.0359924	0.97946	1.03665	No
MMP1 CLG (Somalogic)	MMP1	P03956	rs10791595	-0.0144444	0.241111	34648354	Early Onset Prostate Cancer	0.985659	0.952229	MMP1 CLG (Somalogic)	-0.487022	0.458133	0.614453	1.58112	No
MMP1 CLG (Somalogic)	MMP1	P03956	rs10791595	-0.107778	0.0888889	34648354	Overall Prostate Cancer	0.897827	0.225321	MMP1 CLG (Somalogic)	-0.282	0.0664444	0.754274	1.0687	No
GFRA1 GDNFRA RETL1 TRNR1 (Somalogic)	GFRA1	P56159	rs1079261	0.207556	0.100889	34648354	Early Onset Prostate Cancer	1.23067	0.0396604	GFRA1 GDNFRA RETL1 TRNR1 (Somalogic)	0.00981333	0.405298	1.00986	1.49975	No
GFRA1 GDNFRA RETL1 TRNR1 (Somalogic)	GFRA1	P56159	rs1079261	0.0137778	0.0377778	34648354	Overall Prostate Cancer	1.01387	0.715331	GFRA1 GDNFRA RETL1 TRNR1 (Somalogic)	-0.0602667	0.0878222	0.941513	1.09179	No
SDF-1	CXCL12	P48061	rs10793518	0.2325	0.325	34857953	Early Onset Prostate Cancer	1.26175	0.474371	SDF-1	-0.4045	0.8695	0.66731	2.38572	No
SDF-1	CXCL12	P48061	rs10793518	-0.0975	0.13125	34857953	Overall Prostate Cancer	0.907102	0.457568	SDF-1	-0.35475	0.15975	0.701349	1.17322	No
UROS (Somalogic)	UROS	P10746	rs10794029	0.16359	0.106913	32895551	Early Onset Prostate Cancer	1.17773	0.125987	UROS (Somalogic)	-0.0459596	0.373139	0.955081	1.45229	No
UROS (Somalogic)	UROS	P10746	rs10794029	0.00085874	0.04079	32895551	Overall Prostate Cancer	1.00086	0.983204	UROS (Somalogic)	-0.0790897	0.0808072	0.923957	1.08416	No
ADAM12 (Somalogic)	ADAM12	O43184	rs10794057	-0.186603	0.102392	32895551	Early Onset Prostate Cancer	0.829773	0.0683898	ADAM12 (Somalogic)	-0.387292	0.0140861	0.678893	1.01419	No
ADAM12 (Somalogic)	ADAM12	O43184	rs10794057	-0.0133971	0.0382775	32895551	Overall Prostate Cancer	0.986692	0.726339	ADAM12 (Somalogic)	-0.0884211	0.0616268	0.915375	1.06357	No
ITIH5	ITIH5	Q86UX2	rs10795553	-0.0337037	0.0896296	34857953	Early Onset Prostate Cancer	0.966858	0.706892	ITIH5	-0.209378	0.14197	0.811089	1.15254	No
ITIH5	ITIH5	Q86UX2	rs10795553	-0.0892593	0.0359259	34857953	Overall Prostate Cancer	0.914608	0.012972	ITIH5	-0.159674	-0.0188444	0.852422	0.981332	No
AIBP	APOA1BP	Q8NCW5	rs10796961	-0.206482	0.105556	34857953	Early Onset Prostate Cancer	0.813441	0.0504486	AIBP	-0.41337	0.00040741	0.661417	1.00041	No
AIBP	APOA1BP	Q8NCW5	rs10796961	0.00185185	0.0440741	34857953	Overall Prostate Cancer	1.00185	0.966485	AIBP	-0.0845333	0.088237	0.918941	1.09225	No
FCGR3B CD16B FCG3 FCGR3 IGFR3 (Somalogic)	FCGR3B	O75015	rs10800573	-0.045082	0.047541	34648354	Early Onset Prostate Cancer	0.955919	0.342989	FCGR3B CD16B FCG3 FCGR3 IGFR3 (Somalogic)	-0.138262	0.0480984	0.87087	1.04927	No
FCGR3A CD16A FCG3 FCGR3 IGFR3 (Somalogic)	FCGR3A	P08637	rs10800573	-0.0176849	0.0186495	34648354	Early Onset Prostate Cancer	0.982471	0.342989	FCGR3A CD16A FCG3 FCGR3 IGFR3 (Somalogic)	-0.0542379	0.0188682	0.947207	1.01905	No
FCGR3B CD16B FCG3 FCGR3 IGFR3 (Somalogic)	FCGR3B	O75015	rs10800573	-0.0461066	0.0176229	34648354	Overall Prostate Cancer	0.95494	0.00888939	FCGR3B CD16B FCG3 FCGR3 IGFR3 (Somalogic)	-0.0806475	-0.0115656	0.922519	0.988501	No
FCGR3A CD16A FCG3 FCGR3 IGFR3 (Somalogic)	FCGR3A	P08637	rs10800573	-0.0180868	0.00691318	34648354	Overall Prostate Cancer	0.982076	0.00888939	FCGR3A CD16A FCG3 FCGR3 IGFR3 (Somalogic)	-0.0316367	-0.004537	0.968859	0.995473	No
CFHR5 (Somalogic)	CFHR5	Q9BXR6	rs10801582	-0.0384259	0.110648	34648354	Early Onset Prostate Cancer	0.962303	0.728381	CFHR5 (Somalogic)	-0.255296	0.178444	0.774687	1.19536	No
CFHR5 (Somalogic)	CFHR5	Q9BXR6	rs10801582	-0.0143519	0.0412037	34648354	Overall Prostate Cancer	0.985751	0.727604	CFHR5 (Somalogic)	-0.0951111	0.0664074	0.909272	1.06866	No
CD58 (Somalogic)	CD58	P19256	rs10802191	-0.112097	0.129435	34648354	Early Onset Prostate Cancer	0.893958	0.386466	CD58 (Somalogic)	-0.36579	0.141597	0.693648	1.15211	No
CD58 (Somalogic)	CD58	P19256	rs10802191	-0.0104839	0.0483871	34648354	Overall Prostate Cancer	0.989571	0.828468	CD58 (Somalogic)	-0.105323	0.0843548	0.900034	1.08801	No
GFRAL C6orf144 UNQ9356/PRO34128 (Somalogic)	GFRAL	Q6UXV0	rs10807492	0.100469	0.1277	34648354	Early Onset Prostate Cancer	1.10569	0.43142	GFRAL C6orf144 UNQ9356/PRO34128 (Somalogic)	-0.149822	0.350761	0.860862	1.42015	No
GFRAL C6orf144 UNQ9356/PRO34128 (Somalogic)	GFRAL	Q6UXV0	rs10807492	-0.0694836	0.0478873	34648354	Overall Prostate Cancer	0.932875	0.146785	GFRAL C6orf144 UNQ9356/PRO34128 (Somalogic)	-0.163343	0.0243756	0.8493	1.02468	No
Interleukin-6 (Somalogic)	IL6	P05231	rs10807811	0.0762521	0.242825	Reclaimed from cis pQTL screen	Early Onset Prostate Cancer	1.07923	0.753505	Interleukin-6 (Somalogic)	-0.399685	0.552189	0.670531	1.73705	No
Interleukin-6 (Somalogic)	IL6	P05231	rs10807811	0.023354	0.0900394	Reclaimed from cis pQTL screen	Overall Prostate Cancer	1.02363	0.795346	Interleukin-6 (Somalogic)	-0.153123	0.199831	0.858024	1.2212	No
CLC1B	CLEC1B	Q9P126	rs1081386	-0.517	0.203	34857953	Early Onset Prostate Cancer	0.596307	0.0108716	CLC1B	-0.91488	-0.11912	0.400565	0.887701	No
CLC1B	CLEC1B	Q9P126	rs1081386	-0.161	0.081	34857953	Overall Prostate Cancer	0.851292	0.0468499	CLC1B	-0.31976	-0.00224	0.726323	0.997763	No
AP4A	NUDT2	P50583	rs10814104	-0.0676667	0.0823333	34857953	Early Onset Prostate Cancer	0.934572	0.411155	AP4A	-0.22904	0.0937067	0.795297	1.09824	No
AP4A	NUDT2	P50583	rs10814104	0.044	0.033	34857953	Overall Prostate Cancer	1.04498	0.182422	AP4A	-0.02068	0.10868	0.979532	1.11481	No
CCL21 (Somalogic)	CCL21	O00585	rs10814138	-0.646	0.227	34648354	Early Onset Prostate Cancer	0.524138	0.00442979	CCL21 (Somalogic)	-1.09092	-0.20108	0.335907	0.817847	No
CCL21 (Somalogic)	CCL21	O00585	rs10814138	-0.159	0.085	34648354	Overall Prostate Cancer	0.852996	0.0614022	CCL21 (Somalogic)	-0.3256	0.0076	0.722094	1.00763	No
Cathepsin V (Somalogic)	CTSV	O60911	rs10817369	-0.247232	0.112378	Reclaimed from cis pQTL screen	Early Onset Prostate Cancer	0.780959	0.0278069	Cathepsin V (Somalogic)	-0.467494	-0.0269708	0.62657	0.97339	No
Cathepsin V (Somalogic)	CTSV	O60911	rs10817369	-0.0704462	0.0415968	Reclaimed from cis pQTL screen	Overall Prostate Cancer	0.931978	0.0903511	Cathepsin V (Somalogic)	-0.151976	0.0110835	0.859009	1.01115	No
AMBP (Somalogic)	AMBP	P02760	rs10817564	0.0668831	0.151948	34648354	Early Onset Prostate Cancer	1.06917	0.659813	AMBP (Somalogic)	-0.230935	0.364701	0.793791	1.44008	No
AMBP (Somalogic)	AMBP	P02760	rs10817564	-0.0558442	0.0571429	34648354	Overall Prostate Cancer	0.945686	0.328434	AMBP (Somalogic)	-0.167844	0.0561558	0.845486	1.05776	No
ROR2 NTRKR2 (Somalogic)	ROR2	Q01974	rs10820900	-0.0819876	0.135404	34648354	Early Onset Prostate Cancer	0.921283	0.544844	ROR2 NTRKR2 (Somalogic)	-0.347379	0.183404	0.706538	1.2013	No
ROR2 NTRKR2 (Somalogic)	ROR2	Q01974	rs10820900	-0.063354	0.0509317	34648354	Overall Prostate Cancer	0.938611	0.213535	ROR2 NTRKR2 (Somalogic)	-0.16318	0.036472	0.849438	1.03715	No
ROR2	ROR2	Q01974	rs10820918	0.174667	0.151333	34857953	Early Onset Prostate Cancer	1.19085	0.248424	ROR2	-0.121947	0.47128	0.885196	1.60204	No
ROR2 NTRKR2 (Somalogic)	ROR2	Q01974	rs10820918	0.24486	0.21215	34648354	Early Onset Prostate Cancer	1.27744	0.248424	ROR2 NTRKR2 (Somalogic)	-0.170953	0.660673	0.842861	1.93609	No
ROR2 NTRKR2 (Somalogic)	ROR2	Q01974	rs10820918	-0.0588785	0.0794393	34648354	Overall Prostate Cancer	0.942821	0.458586	ROR2 NTRKR2 (Somalogic)	-0.214579	0.0968224	0.806881	1.10166	No
ROR2	ROR2	Q01974	rs10820918	-0.0473333	0.0606667	34857953	Overall Prostate Cancer	0.953769	0.435262	ROR2	-0.16624	0.0715733	0.846843	1.0742	No
PPA1 IOPPP PP (Somalogic)	PPA1	Q15181	rs10823500	-0.177007	0.0751825	34648354	Early Onset Prostate Cancer	0.837774	0.0185542	PPA1 IOPPP PP (Somalogic)	-0.324365	-0.0296496	0.722986	0.970786	No
PPA1 IOPPP PP (Somalogic)	PPA1	Q15181	rs10823500	-0.0251825	0.0284672	34648354	Overall Prostate Cancer	0.975132	0.376364	PPA1 IOPPP PP (Somalogic)	-0.0809781	0.0306131	0.922214	1.03109	No
DnaJ homolog subfamily B member 12 (Somalogic)	DNAJB12	Q9NXW2	rs10823911	-0.0428336	0.171334	Reclaimed from cis pQTL screen	Early Onset Prostate Cancer	0.958071	0.802587	DnaJ homolog subfamily B member 12 (Somalogic)	-0.378649	0.292982	0.684786	1.34042	No
DnaJ homolog subfamily B member 12 (Somalogic)	DNAJB12	Q9NXW2	rs10823911	0.0658979	0.0650741	Reclaimed from cis pQTL screen	Overall Prostate Cancer	1.06812	0.311223	DnaJ homolog subfamily B member 12 (Somalogic)	-0.0616474	0.193443	0.940214	1.21342	No
PLA2G12B (Somalogic)	PLA2G12B	Q9BX93	rs10823949	0.0690299	0.177239	34648354	Early Onset Prostate Cancer	1.07147	0.696926	PLA2G12B (Somalogic)	-0.278358	0.416418	0.757026	1.51652	No
PLA2G12B (Somalogic)	PLA2G12B	Q9BX93	rs10823949	-0.0294776	0.0660448	34648354	Overall Prostate Cancer	0.970953	0.655361	PLA2G12B (Somalogic)	-0.158925	0.0999701	0.85306	1.10514	No
SPON1 (Somalogic)		Q9HCB6	rs10832169	-0.041889	0.0565635	32895551	Early Onset Prostate Cancer	0.958976	0.458957	SPON1 (Somalogic)	-0.152753	0.0689754	0.858341	1.07141	No
SPON1 (Somalogic)		Q9HCB6	rs10832169	-0.005603	0.0210779	32895551	Overall Prostate Cancer	0.994413	0.790376	SPON1 (Somalogic)	-0.0469157	0.0357097	0.954168	1.03635	No
SPON1 (Olink)		Q9HCB6	rs10832172	-0.0756522	0.0921739	33067605	Early Onset Prostate Cancer	0.927139	0.411786	SPON1 (Olink)	-0.256313	0.105009	0.7739	1.11072	No
SPON1 (Olink)		Q9HCB6	rs10832172	-0.0091304	0.0343478	33067605	Overall Prostate Cancer	0.990911	0.790376	SPON1 (Olink)	-0.0764522	0.0581913	0.926397	1.05992	No
Leucine-rich repeat-containing protein 4C (Somalogic)	LRRC4C	Q9HCJ2	rs10837377	-0.0907317	0.201951	Reclaimed from cis pQTL screen	Early Onset Prostate Cancer	0.913263	0.653233	Leucine-rich repeat-containing protein 4C (Somalogic)	-0.486556	0.305093	0.61474	1.35675	No
Leucine-rich repeat-containing protein 4C (Somalogic)	LRRC4C	Q9HCJ2	rs10837377	0.0273171	0.0760976	Reclaimed from cis pQTL screen	Overall Prostate Cancer	1.02769	0.719614	Leucine-rich repeat-containing protein 4C (Somalogic)	-0.121834	0.176468	0.885295	1.193	No
CYB5R2 (Somalogic)	CYB5R2	Q6BCY4	rs10839812	0.0528302	0.128931	34648354	Early Onset Prostate Cancer	1.05425	0.681985	CYB5R2 (Somalogic)	-0.199874	0.305535	0.818834	1.35735	No
CYB5R2 (Somalogic)	CYB5R2	Q6BCY4	rs10839812	0.116981	0.0484277	34648354	Overall Prostate Cancer	1.1241	0.01571	CYB5R2 (Somalogic)	0.0220629	0.211899	1.02231	1.23602	No
IRAG1 (Somalogic)	MRVI1	Q9Y6F6	rs10840457	-0.0221591	0.129545	34648354	Early Onset Prostate Cancer	0.978085	0.864182	IRAG1 (Somalogic)	-0.276068	0.23175	0.758761	1.2608	No
IRAG1 (Somalogic)	MRVI1	Q9Y6F6	rs10840457	-0.0102273	0.0482955	34648354	Overall Prostate Cancer	0.989825	0.832291	IRAG1 (Somalogic)	-0.104886	0.0844318	0.900427	1.0881	No
PTHLH (Somalogic)	PTHLH	P12272	rs10843115	0.191729	0.118153	32895551	Early Onset Prostate Cancer	1.21134	0.104648	PTHLH (Somalogic)	-0.0398496	0.423308	0.960934	1.527	No
PTHLH (Somalogic)	PTHLH	P12272	rs10843115	0.0241676	0.0451128	32895551	Overall Prostate Cancer	1.02446	0.592156	PTHLH (Somalogic)	-0.0642535	0.112589	0.937767	1.11917	No
HEBP1	HEBP1	Q9NRV9	rs10845710	-0.056	0.424	34857953	Early Onset Prostate Cancer	0.945539	0.894925	HEBP1	-0.88704	0.77504	0.411873	2.17068	No
CBLN1 (Somalogic)	CBLN1	P23435	rs10852587	0.0312818	0.0292457	32895551	Early Onset Prostate Cancer	1.03178	0.28479	CBLN1 (Somalogic)	-0.0260398	0.0886034	0.974296	1.09265	No
CBLN1 (Somalogic)	CBLN1	P23435	rs10852587	-0.0071263	0.0108283	32895551	Overall Prostate Cancer	0.992899	0.510461	CBLN1 (Somalogic)	-0.0283498	0.0140972	0.972048	1.0142	No
FCN2 FCNL (Somalogic)	FCN2	Q15485	rs10858287	-0.0676471	0.186275	34648354	Early Onset Prostate Cancer	0.93459	0.716487	FCN2 FCNL (Somalogic)	-0.432745	0.297451	0.648726	1.34642	No
FCN2 FCNL (Somalogic)	FCN2	Q15485	rs10858287	-0.025	0.070098	34648354	Overall Prostate Cancer	0.97531	0.721359	FCN2 FCNL (Somalogic)	-0.162392	0.112392	0.850108	1.11895	No
NOE1	OLFM1	Q99784	rs10858334	-0.0546667	0.216667	34857953	Early Onset Prostate Cancer	0.946801	0.800803	NOE1	-0.479333	0.37	0.619196	1.44773	No
OLFM1 (Somalogic)	OLFM1	Q99784	rs10858334	-0.0468571	0.185714	34648354	Early Onset Prostate Cancer	0.954224	0.800803	OLFM1 (Somalogic)	-0.410857	0.317143	0.663082	1.3732	No
OLFM1 (Somalogic)	OLFM1	Q99784	rs10858334	-0.044	0.0714286	34648354	Overall Prostate Cancer	0.956954	0.537895	OLFM1 (Somalogic)	-0.184	0.096	0.831936	1.10076	No
NOE1	OLFM1	Q99784	rs10858334	-0.0166667	0.088	34857953	Overall Prostate Cancer	0.983471	0.849784	NOE1	-0.189147	0.155813	0.827665	1.16861	No
MAPKAPK2 (Somalogic)	MAPKAPK2	P49137	rs10863805	-0.0419558	0.0671924	34648354	Early Onset Prostate Cancer	0.958912	0.532356	MAPKAPK2 (Somalogic)	-0.173653	0.0897413	0.840589	1.09389	No
MAPKAPK2 (Somalogic)	MAPKAPK2	P49137	rs10863805	-0.0242902	0.0252366	34648354	Overall Prostate Cancer	0.976002	0.335798	MAPKAPK2 (Somalogic)	-0.0737539	0.0251735	0.9289	1.02549	No
Chondrocalcin	COL2A1	P02458	rs10875723	-0.0028571	0.0291429	34857953	Early Onset Prostate Cancer	0.997147	0.921901	Chondrocalcin	-0.0599771	0.0542629	0.941786	1.05576	No
Chondrocalcin	COL2A1	P02458	rs10875723	0.0198571	0.0117143	34857953	Overall Prostate Cancer	1.02006	0.0900523	Chondrocalcin	-0.0031029	0.0428171	0.996902	1.04375	No
PPR1A	PPP1R1A	Q13522	rs10876568	0.105	0.426667	34857953	Early Onset Prostate Cancer	1.11071	0.80561	PPR1A	-0.731267	0.941267	0.481299	2.56323	No
PPR1A	PPP1R1A	Q13522	rs10876568	0.126667	0.17	34857953	Overall Prostate Cancer	1.13504	0.456212	PPR1A	-0.206533	0.459867	0.813399	1.58386	No
CD63 antigen (Somalogic)	CD63	P08962	rs10876817	0.319056	0.176573	Reclaimed from cis pQTL screen	Early Onset Prostate Cancer	1.37583	0.0707731	CD63 antigen (Somalogic)	-0.027028	0.66514	0.973334	1.94476	No
CD63 antigen (Somalogic)	CD63	P08962	rs10876817	0.109266	0.0664336	Reclaimed from cis pQTL screen	Overall Prostate Cancer	1.11546	0.100024	CD63 antigen (Somalogic)	-0.0209441	0.239476	0.979274	1.27058	No
CBPM	CPM	P14384	rs10878881	0.168889	0.236667	34857953	Early Onset Prostate Cancer	1.18399	0.475465	CBPM	-0.294978	0.632756	0.744548	1.88279	No
CBPM	CPM	P14384	rs10878881	0.0844445	0.0955556	34857953	Overall Prostate Cancer	1.08811	0.376847	CBPM	-0.102844	0.271733	0.902267	1.31224	No
RBP (Somalogic)	RBP4	P02753	rs10882275	-0.0392968	0.0954843	Reclaimed from cis pQTL screen	Early Onset Prostate Cancer	0.961465	0.680668	RBP (Somalogic)	-0.226446	0.147852	0.797362	1.15934	No
RBP (Somalogic)	RBP4	P02753	rs10882275	0.00172354	0.0358497	Reclaimed from cis pQTL screen	Overall Prostate Cancer	1.00173	0.961655	RBP (Somalogic)	-0.0685419	0.071989	0.933754	1.07464	No
RBP	RBP4	P02753	rs10882283	-0.0744444	0.258889	34857953	Early Onset Prostate Cancer	0.928259	0.773688	RBP	-0.581867	0.432978	0.558854	1.54184	No
RBP	RBP4	P02753	rs10882283	-0.0422222	0.103333	34857953	Overall Prostate Cancer	0.958657	0.682832	RBP	-0.244756	0.160311	0.782896	1.17388	No
GFRA1 (Somalogic)	GFRA1	P56159	rs10885877	0.156522	0.0862004	32895551	Early Onset Prostate Cancer	1.16944	0.0694027	GFRA1 (Somalogic)	-0.012431	0.325474	0.987646	1.38469	No
GFRA1 (Somalogic)	GFRA1	P56159	rs10885877	0.00302457	0.0321361	32895551	Overall Prostate Cancer	1.00303	0.925016	GFRA1 (Somalogic)	-0.0599622	0.0660113	0.9418	1.06824	No
FAM213A (Somalogic)	FAM213A	Q9BRX8	rs10887868	0.0931346	0.108036	32895551	Early Onset Prostate Cancer	1.09761	0.38865	FAM213A (Somalogic)	-0.118616	0.304886	0.888149	1.35647	No
FAM213A (Somalogic)	FAM213A	Q9BRX8	rs10887868	0.0489622	0.0409792	32895551	Overall Prostate Cancer	1.05018	0.232163	FAM213A (Somalogic)	-0.0313571	0.129282	0.969129	1.13801	No
CJ058	FAM213A	Q9BRX8	rs10887871	0.172222	0.226667	34857953	Early Onset Prostate Cancer	1.18794	0.447372	CJ058	-0.272044	0.616489	0.76182	1.85241	No
CJ058	FAM213A	Q9BRX8	rs10887871	0.06	0.0911111	34857953	Overall Prostate Cancer	1.06184	0.510193	CJ058	-0.118578	0.238578	0.888183	1.26944	No
FAS (Somalogic)	FAS	P25445	rs10887883	0.0407609	0.110326	34648354	Early Onset Prostate Cancer	1.0416	0.711786	FAS (Somalogic)	-0.175478	0.257	0.839056	1.29305	No
FAS (Somalogic)	FAS	P25445	rs10887883	-0.0847826	0.0413043	34648354	Overall Prostate Cancer	0.918712	0.0401083	FAS (Somalogic)	-0.165739	-0.0038261	0.847267	0.996181	No
ANGL3	ANGPTL3	Q9Y5C1	rs10889352	-0.255454	0.0959091	34857953	Early Onset Prostate Cancer	0.774564	0.00773308	ANGL3	-0.443436	-0.0674727	0.641827	0.934753	No
ANGL3	ANGPTL3	Q9Y5C1	rs10889352	-0.0659091	0.0390909	34857953	Overall Prostate Cancer	0.936216	0.0917868	ANGL3	-0.142527	0.0107091	0.867164	1.01077	No
Contactin-5	CNTN5	O94779	rs10892747	0.017	0.212	34857953	Early Onset Prostate Cancer	1.01715	0.936087	Contactin-5	-0.39852	0.43252	0.671313	1.54114	No
Contactin-5	CNTN5	O94779	rs10892747	0.027	0.086	34857953	Overall Prostate Cancer	1.02737	0.753556	Contactin-5	-0.14156	0.19556	0.868003	1.21599	No
NTM IGLON2 NT UNQ297/PRO337 (Somalogic)	NTM	Q9P121	rs10894353	-0.19871	0.133548	34648354	Early Onset Prostate Cancer	0.819788	0.136771	NTM IGLON2 NT UNQ297/PRO337 (Somalogic)	-0.460464	0.0630452	0.63099	1.06507	No
NTM IGLON2 NT UNQ297/PRO337 (Somalogic)	NTM	Q9P121	rs10894353	-0.02	0.0503226	34648354	Overall Prostate Cancer	0.980199	0.691046	NTM IGLON2 NT UNQ297/PRO337 (Somalogic)	-0.118632	0.0786323	0.888134	1.08181	No
Calpain I (Somalogic)		B2RDI5	rs10895987	-0.146155	0.0531475	32895551	Early Onset Prostate Cancer	0.864023	0.00595953	Calpain I (Somalogic)	-0.250325	-0.0419865	0.778548	0.958883	No
Calpain I (Somalogic)		B2RDI5	rs10895987	-0.041821	0.020257	32895551	Overall Prostate Cancer	0.959041	0.0389688	Calpain I (Somalogic)	-0.0815247	-0.0021172	0.92171	0.997885	No
Stromal cell-derived factor 1 (Somalogic)	CXCL12	P48061	rs10900131	0.47814	0.186047	Reclaimed from cis pQTL screen	Early Onset Prostate Cancer	1.61307	0.0101698	Stromal cell-derived factor 1 (Somalogic)	0.113488	0.842791	1.12018	2.32284	No
Stromal cell-derived factor 1 (Somalogic)	CXCL12	P48061	rs10900131	0.277209	0.0706977	Reclaimed from cis pQTL screen	Overall Prostate Cancer	1.31944	8.82e-05	Stromal cell-derived factor 1 (Somalogic)	0.138642	0.415777	1.14871	1.51555	No
ST4S6	CHST15	Q7LFX5	rs10901820	-0.662857	0.304286	34857953	Early Onset Prostate Cancer	0.515377	0.029376	ST4S6	-1.25926	-0.0664571	0.283865	0.935703	No
ST4S6	CHST15	Q7LFX5	rs10901820	-0.131429	0.121429	34857953	Overall Prostate Cancer	0.876842	0.279096	ST4S6	-0.369429	0.106571	0.691129	1.11246	No
TSTD1 KAT (Somalogic)	TSTD1	Q8NFU3	rs10908821	0.0252555	0.0489051	34648354	Early Onset Prostate Cancer	1.02558	0.605563	TSTD1 KAT (Somalogic)	-0.0705985	0.121109	0.931836	1.12875	No
KAT	TSTD1	Q8NFU3	rs10908821	0.0353061	0.0683673	34857953	Early Onset Prostate Cancer	1.03594	0.605563	KAT	-0.0986939	0.169306	0.90602	1.18448	No
TSTD1 KAT (Somalogic)	TSTD1	Q8NFU3	rs10908821	0.00452555	0.0179562	34648354	Overall Prostate Cancer	1.00454	0.801016	TSTD1 KAT (Somalogic)	-0.0306686	0.0397197	0.969797	1.04052	No
KAT	TSTD1	Q8NFU3	rs10908821	0.0177551	0.0269388	34857953	Overall Prostate Cancer	1.01791	0.509837	KAT	-0.0350449	0.0705551	0.965562	1.0731	No
FCGR3B (Somalogic)	FCGR3B	O75015	rs10919543	-0.0530669	0.0532966	32895551	Early Onset Prostate Cancer	0.948317	0.319401	FCGR3B (Somalogic)	-0.157528	0.0513944	0.854253	1.05274	No
FCGR3B (Somalogic)	FCGR3B	O75015	rs10919543	-0.051229	0.0197565	32895551	Overall Prostate Cancer	0.950061	0.00951363	FCGR3B (Somalogic)	-0.0899518	-0.0125063	0.913975	0.987572	No
FHR3	CFHR3	Q02985	rs10922098	0.303636	0.186364	34857953	Early Onset Prostate Cancer	1.35478	0.103256	FHR3	-0.0616364	0.668909	0.940225	1.95211	No
FHR3	CFHR3	Q02985	rs10922098	0.120909	0.0745455	34857953	Overall Prostate Cancer	1.12852	0.104814	FHR3	-0.0252	0.267018	0.975115	1.30606	No
Nidogen (Somalogic)	NID1	P14543	rs10924244	-0.0798341	0.124417	Reclaimed from cis pQTL screen	Early Onset Prostate Cancer	0.923269	0.52109	Nidogen (Somalogic)	-0.323691	0.164023	0.723474	1.17824	No
Nidogen (Somalogic)	NID1	P14543	rs10924244	0.0186625	0.0456195	Reclaimed from cis pQTL screen	Overall Prostate Cancer	1.01884	0.682473	Nidogen (Somalogic)	-0.0707517	0.108077	0.931693	1.11413	No
SEPR (Somalogic)	FAP	Q12884	rs10930046	0.0408163	0.085034	Reclaimed from cis pQTL screen	Early Onset Prostate Cancer	1.04166	0.631227	SEPR (Somalogic)	-0.12585	0.207483	0.881747	1.23058	No
SEPR (Somalogic)	FAP	Q12884	rs10930046	0.041691	0.0312925	Reclaimed from cis pQTL screen	Overall Prostate Cancer	1.04257	0.182762	SEPR (Somalogic)	-0.0196424	0.103024	0.980549	1.10852	No
FKBP7 (Somalogic)	FKBP7	Q9Y680	rs10930831	-0.0312329	0.070137	32895551	Early Onset Prostate Cancer	0.96925	0.656094	FKBP7 (Somalogic)	-0.168701	0.106236	0.844761	1.11208	No
FKBP7 (Somalogic)	FKBP7	Q9Y680	rs10930831	-0.0093151	0.0263014	32895551	Overall Prostate Cancer	0.990728	0.723214	FKBP7 (Somalogic)	-0.0608658	0.0422356	0.94095	1.04314	No
FAM171B (Somalogic)	FAM171B	Q6P995	rs10931256	0.058753	0.0734412	32895551	Early Onset Prostate Cancer	1.06051	0.423711	FAM171B (Somalogic)	-0.0851918	0.202698	0.918336	1.2247	No
FAM171B (Somalogic)	FAM171B	Q6P995	rs10931256	-0.0035971	0.0272782	32895551	Overall Prostate Cancer	0.996409	0.895089	FAM171B (Somalogic)	-0.0570624	0.0498681	0.944535	1.05113	No
ALPG (Somalogic)	ALPPL2	P10696	rs10933394	0.227083	0.113542	32895551	Early Onset Prostate Cancer	1.25493	0.0455003	ALPG (Somalogic)	0.00454167	0.449625	1.00455	1.56772	No
ALPG (Somalogic)	ALPPL2	P10696	rs10933394	0.0578125	0.0427083	32895551	Overall Prostate Cancer	1.05952	0.175845	ALPG (Somalogic)	-0.0258958	0.141521	0.974437	1.15202	No
PCNP (Somalogic)	PCNP	Q8WW12	rs10936715	-0.0104575	0.130719	34648354	Early Onset Prostate Cancer	0.989597	0.936237	PCNP (Somalogic)	-0.266667	0.245752	0.765928	1.27858	No
PCNP (Somalogic)	PCNP	Q8WW12	rs10936715	-0.106536	0.0490196	34648354	Overall Prostate Cancer	0.898943	0.0297552	PCNP (Somalogic)	-0.202614	-0.0104575	0.816593	0.989597	No
AHSG (Somalogic)	AHSG	P02765	rs10937258	0.0905188	0.0397138	34648354	Early Onset Prostate Cancer	1.09474	0.0226505	AHSG (Somalogic)	0.0126798	0.168358	1.01276	1.18336	No
AHSG (Somalogic)	AHSG	P02765	rs10937258	0.0137746	0.0148479	34648354	Overall Prostate Cancer	1.01387	0.353558	AHSG (Somalogic)	-0.0153274	0.0428766	0.984789	1.04381	No
Semaphorin 3E	SEMA3E	O15041	rs109467	0.0697436	0.0528205	34857953	Early Onset Prostate Cancer	1.07223	0.186705	Semaphorin 3E	-0.0337846	0.173272	0.96678	1.18919	No
Semaphorin 3E	SEMA3E	O15041	rs109467	0.00461539	0.0212821	34857953	Overall Prostate Cancer	1.00463	0.828312	Semaphorin 3E	-0.0370974	0.0463282	0.963582	1.04742	No
TMEM106B (Somalogic)	TMEM106B	Q9NUM4	rs10950398	-0.147426	0.0742647	32895551	Early Onset Prostate Cancer	0.862926	0.047128	TMEM106B (Somalogic)	-0.292985	-0.0018676	0.746033	0.998134	No
TMEM106B (Somalogic)	TMEM106B	Q9NUM4	rs10950398	-0.0113971	0.0279412	32895551	Overall Prostate Cancer	0.988668	0.683351	TMEM106B (Somalogic)	-0.0661618	0.0433677	0.935979	1.04432	No
GGH (Somalogic)	GGH	Q92820	rs10957266	0.0305573	0.0489668	32895551	Early Onset Prostate Cancer	1.03103	0.532601	GGH (Somalogic)	-0.0654177	0.126532	0.936676	1.13489	No
GGH (Somalogic)	GGH	Q92820	rs10957266	-0.0007514	0.0182843	32895551	Overall Prostate Cancer	0.999249	0.967219	GGH (Somalogic)	-0.0365886	0.0350858	0.964073	1.03571	No
KIAA1161 (Somalogic)	KIAA1161	Q6NSJ0	rs10972076	-0.0373134	0.0671642	32895551	Early Onset Prostate Cancer	0.963374	0.578515	KIAA1161 (Somalogic)	-0.168955	0.0943284	0.844547	1.09892	No
KIAA1161 (Somalogic)	KIAA1161	Q6NSJ0	rs10972076	0.0227125	0.0253082	32895551	Overall Prostate Cancer	1.02297	0.369486	KIAA1161 (Somalogic)	-0.0268916	0.0723167	0.973467	1.075	No
Ciliary neurotrophic factor receptor subunit alpha (Somalogic)	CNTFR	P26992	rs10972159	-0.224534	0.143278	Reclaimed from cis pQTL screen	Early Onset Prostate Cancer	0.798889	0.117086	Ciliary neurotrophic factor receptor subunit alpha (Somalogic)	-0.505358	0.0562905	0.603289	1.0579	No
CNTFR alpha	CNTFR	P26992	rs10972159	-0.204286	0.130357	34857953	Early Onset Prostate Cancer	0.815229	0.117086	CNTFR alpha	-0.459786	0.0512143	0.631419	1.05255	No
CNTFR (Somalogic)	CNTFR	P26992	rs10972159	-0.163522	0.104345	32895551	Early Onset Prostate Cancer	0.849148	0.117086	CNTFR (Somalogic)	-0.368039	0.0409948	0.69209	1.04185	No
CNTFR alpha	CNTFR	P26992	rs10972159	-0.0644643	0.0501786	34857953	Overall Prostate Cancer	0.93757	0.198898	CNTFR alpha	-0.162814	0.0338857	0.849749	1.03447	No
Ciliary neurotrophic factor receptor subunit alpha (Somalogic)	CNTFR	P26992	rs10972159	-0.0555447	0.0531894	Reclaimed from cis pQTL screen	Overall Prostate Cancer	0.94597	0.296356	Ciliary neurotrophic factor receptor subunit alpha (Somalogic)	-0.159796	0.0487066	0.852318	1.04991	No
CNTFR (Somalogic)	CNTFR	P26992	rs10972159	-0.0404517	0.0387364	32895551	Overall Prostate Cancer	0.960356	0.296356	CNTFR (Somalogic)	-0.116375	0.0354717	0.890141	1.03611	No
6Ckine	CCL21	O00585	rs10972211	-0.176667	0.192667	34857953	Early Onset Prostate Cancer	0.838059	0.359166	6Ckine	-0.554293	0.20096	0.574478	1.22258	No
C-C motif chemokine 21 (Somalogic)	CCL21	O00585	rs10972211	-0.150227	0.163832	Reclaimed from cis pQTL screen	Early Onset Prostate Cancer	0.860513	0.359166	C-C motif chemokine 21 (Somalogic)	-0.471338	0.170884	0.624167	1.18635	No
6Ckine	CCL21	O00585	rs10972211	0.0253333	0.076	34857953	Overall Prostate Cancer	1.02566	0.738883	6Ckine	-0.123627	0.174293	0.88371	1.1904	No
C-C motif chemokine 21 (Somalogic)	CCL21	O00585	rs10972211	0.031746	0.0606576	Reclaimed from cis pQTL screen	Overall Prostate Cancer	1.03226	0.600721	C-C motif chemokine 21 (Somalogic)	-0.0871429	0.150635	0.916546	1.16257	No
GPX7 (Somalogic)	GPX7	Q96SL4	rs1097234	0.024676	0.0481094	32895551	Early Onset Prostate Cancer	1.02498	0.608011	GPX7 (Somalogic)	-0.0696183	0.11897	0.93275	1.12634	No
GPX7 (Somalogic)	GPX7	Q96SL4	rs1097234	0.00763359	0.0181076	32895551	Overall Prostate Cancer	1.00766	0.67334	GPX7 (Somalogic)	-0.0278573	0.0431245	0.972527	1.04407	No
Tenascin	TNC	P24821	rs10982683	0.2	0.248889	34857953	Early Onset Prostate Cancer	1.2214	0.421645	Tenascin	-0.287822	0.687822	0.749895	1.98938	No
Tenascin	TNC	P24821	rs10982683	0.135556	0.102222	34857953	Overall Prostate Cancer	1.14517	0.184811	Tenascin	-0.0648	0.335911	0.937255	1.39921	No
GSN (Somalogic)	GSN	P06396	rs10985196	-0.160541	0.133514	34648354	Early Onset Prostate Cancer	0.851683	0.229197	GSN (Somalogic)	-0.422227	0.101146	0.655585	1.10644	No
GSN (Somalogic)	GSN	P06396	rs10985196	-0.123243	0.0502703	34648354	Overall Prostate Cancer	0.884049	0.0142218	GSN (Somalogic)	-0.221773	-0.0247135	0.801097	0.975589	No
Probable E3 ubiquitin-protein ligase HERC4 (Somalogic)	HERC4	Q5GLZ8	rs10997760	0.0621806	0.201022	Reclaimed from cis pQTL screen	Early Onset Prostate Cancer	1.06415	0.757077	Probable E3 ubiquitin-protein ligase HERC4 (Somalogic)	-0.331823	0.456184	0.717614	1.57804	No
Probable E3 ubiquitin-protein ligase HERC4 (Somalogic)	HERC4	Q5GLZ8	rs10997760	0.0562181	0.0749574	Reclaimed from cis pQTL screen	Overall Prostate Cancer	1.05783	0.453255	Probable E3 ubiquitin-protein ligase HERC4 (Somalogic)	-0.0906985	0.203135	0.913293	1.22524	No
VPS26A (Somalogic)	VPS26A	O75436	rs10998625	-0.0186508	0.0956349	34648354	Early Onset Prostate Cancer	0.981522	0.845377	VPS26A (Somalogic)	-0.206095	0.168794	0.813756	1.18388	No
VPS26A (Somalogic)	VPS26A	O75436	rs10998625	-0.0353175	0.0357143	34648354	Overall Prostate Cancer	0.965299	0.322718	VPS26A (Somalogic)	-0.105317	0.0346825	0.900039	1.03529	No
VP26A	VPS26A	O75436	rs10998638	-0.0216667	0.133889	34857953	Early Onset Prostate Cancer	0.978566	0.871443	VP26A	-0.284089	0.240756	0.7527	1.27221	No
VP26A	VPS26A	O75436	rs10998638	-0.0466667	0.0533333	34857953	Overall Prostate Cancer	0.954405	0.381574	VP26A	-0.1512	0.0578667	0.859676	1.05957	No
Group XIIB secretory phospholipase A2-like protein (Somalogic)	PLA2G12B	Q9BX93	rs11000435	0.116993	0.199847	Reclaimed from cis pQTL screen	Early Onset Prostate Cancer	1.12411	0.55827	Group XIIB secretory phospholipase A2-like protein (Somalogic)	-0.274707	0.508692	0.759795	1.66311	No
Group XIIB secretory phospholipase A2-like protein (Somalogic)	PLA2G12B	Q9BX93	rs11000435	-0.0095896	0.0759494	Reclaimed from cis pQTL screen	Overall Prostate Cancer	0.990456	0.899524	Group XIIB secretory phospholipase A2-like protein (Somalogic)	-0.15845	0.139271	0.853465	1.14944	No
DUSP13 BEDP DUSP13A MDSP (Somalogic)	DUSP13	Q6B8I1	rs11001291	-0.179592	0.142857	34648354	Early Onset Prostate Cancer	0.835611	0.208702	DUSP13 BEDP DUSP13A MDSP (Somalogic)	-0.459592	0.100408	0.631541	1.10562	No
DUSP13 BEDP DUSP13A MDSP (Somalogic)	DUSP13	Q6B8I1	rs11001291	0.0510204	0.0537415	34648354	Overall Prostate Cancer	1.05234	0.342434	DUSP13 BEDP DUSP13A MDSP (Somalogic)	-0.0543129	0.156354	0.947136	1.16924	No
dickkopf WNT signaling pathway inhibitor 1 (Somalogic)	DKK1	O94907	rs11001839	-0.0423387	0.139113	Reclaimed from cis pQTL screen	Early Onset Prostate Cancer	0.958545	0.760863	dickkopf WNT signaling pathway inhibitor 1 (Somalogic)	-0.315	0.230323	0.729789	1.25901	No
dickkopf WNT signaling pathway inhibitor 1 (Somalogic)	DKK1	O94907	rs11001839	-0.0530914	0.0524194	Reclaimed from cis pQTL screen	Overall Prostate Cancer	0.948293	0.311146	dickkopf WNT signaling pathway inhibitor 1 (Somalogic)	-0.155833	0.0496505	0.855702	1.0509	No
MBL	MBL2	P11226	rs11003118	0.0134118	0.0258823	34857953	Early Onset Prostate Cancer	1.0135	0.604331	MBL	-0.0373176	0.0641412	0.96337	1.06624	No
MBL	MBL2	P11226	rs11003118	0.0235294	0.0103529	34857953	Overall Prostate Cancer	1.02381	0.0230426	MBL	0.00323765	0.0438212	1.00324	1.0448	No
DKK3	DKK3	Q9UBP4	rs11022114	0.0309091	0.0690909	34857953	Early Onset Prostate Cancer	1.03139	0.654609	DKK3	-0.104509	0.166327	0.900767	1.18096	No
DKK3	DKK3	Q9UBP4	rs11022114	0.00727273	0.0275758	34857953	Overall Prostate Cancer	1.0073	0.791983	DKK3	-0.0467758	0.0613212	0.954301	1.06324	No
SAA2 (Somalogic)	SAA2	P0DJI9	rs11024589	-0.0029364	0.0570963	34648354	Early Onset Prostate Cancer	0.997068	0.958984	SAA2 (Somalogic)	-0.114845	0.108972	0.891504	1.11513	No
SAA1 (Somalogic)	SAA1	P0DJI8	rs11024589	-0.0025974	0.0505051	34648354	Early Onset Prostate Cancer	0.997406	0.958984	SAA1 (Somalogic)	-0.101587	0.0963925	0.903402	1.10119	No
SAA1 (Somalogic)	SAA1	P0DJI8	rs11024589	0.0150072	0.0183261	34648354	Overall Prostate Cancer	1.01512	0.412845	SAA1 (Somalogic)	-0.020912	0.0509264	0.979305	1.05225	No
SAA2 (Somalogic)	SAA2	P0DJI9	rs11024589	0.0169657	0.0207178	34648354	Overall Prostate Cancer	1.01711	0.412845	SAA2 (Somalogic)	-0.0236411	0.0575726	0.976636	1.05926	No
STIM1 GOK (Somalogic)	STIM1	Q13586	rs11030122	-0.173077	0.168462	34648354	Early Onset Prostate Cancer	0.841073	0.304233	STIM1 GOK (Somalogic)	-0.503262	0.157108	0.604556	1.17012	No
STIM1 GOK (Somalogic)	STIM1	Q13586	rs11030122	-0.122308	0.0630769	34648354	Overall Prostate Cancer	0.884876	0.0524984	STIM1 GOK (Somalogic)	-0.245939	0.00132308	0.78197	1.00132	No
CGA (Somalogic)	CGA	P01215	rs11031006	0.0252941	0.168235	34648354	Early Onset Prostate Cancer	1.02562	0.880489	CGA (Somalogic)	-0.304447	0.355035	0.737531	1.42623	No
CGA (Somalogic)	CGA	P01215	rs11031006	0.0611765	0.0629412	34648354	Overall Prostate Cancer	1.06309	0.331069	CGA (Somalogic)	-0.0621882	0.184541	0.939706	1.20267	No
MPPED2 (Somalogic)	MPPED2	Q15777	rs11031140	-0.0211055	0.0683417	34648354	Early Onset Prostate Cancer	0.979116	0.757456	MPPED2 (Somalogic)	-0.155055	0.112844	0.856368	1.11946	No
MPPD2	MPPED2	Q15777	rs11031140	0.15375	0.068125	34857953	Overall Prostate Cancer	1.1662	0.0240155	MPPD2	0.020225	0.287275	1.02043	1.33279	No
RRM1	RRM1	P23921	rs11031142	0.248333	0.333333	34857953	Early Onset Prostate Cancer	1.28189	0.456272	RRM1	-0.405	0.901667	0.666977	2.46371	No
RRM1	RRM1	P23921	rs11031142	0.286667	0.133333	34857953	Overall Prostate Cancer	1.33198	0.0315552	RRM1	0.0253333	0.548	1.02566	1.72979	No
FJX1 (Somalogic)	FJX1	Q86VR8	rs11033388	-0.0898148	0.0930556	34648354	Early Onset Prostate Cancer	0.9141	0.334458	FJX1 (Somalogic)	-0.272204	0.0925741	0.761699	1.09699	No
ALKBH3 ABH3 DEPC1 (Somalogic)	ALKBH3	Q96Q83	rs11037653	0.11383	0.219149	34648354	Early Onset Prostate Cancer	1.12056	0.60347	ALKBH3 ABH3 DEPC1 (Somalogic)	-0.315702	0.543362	0.729277	1.72179	No
ALKBH3 ABH3 DEPC1 (Somalogic)	ALKBH3	Q96Q83	rs11037653	-0.012766	0.0829787	34648354	Overall Prostate Cancer	0.987315	0.877731	ALKBH3 ABH3 DEPC1 (Somalogic)	-0.175404	0.149872	0.839118	1.16169	No
Protein MRVI1 (Somalogic)	MRVI1	Q9Y6F6	rs11042759	0.238749	0.20061	Reclaimed from cis pQTL screen	Early Onset Prostate Cancer	1.26966	0.234002	Protein MRVI1 (Somalogic)	-0.154447	0.631945	0.856889	1.88127	No
Protein MRVI1 (Somalogic)	MRVI1	Q9Y6F6	rs11042759	-0.0450038	0.0755149	Reclaimed from cis pQTL screen	Overall Prostate Cancer	0.955994	0.551202	Protein MRVI1 (Somalogic)	-0.193013	0.103005	0.824471	1.1085	No
PTHrP	PTHLH	P12272	rs11049365	0.358333	0.188333	34857953	Early Onset Prostate Cancer	1.43094	0.0570856	PTHrP	-0.0108	0.727467	0.989258	2.06983	No
PTHrP	PTHLH	P12272	rs11049365	0.0333333	0.0758333	34857953	Overall Prostate Cancer	1.0339	0.660255	PTHrP	-0.1153	0.181967	0.891099	1.19957	No
CD163 M130 (Somalogic)	CD163	Q86VB7	rs11054859	0.115541	0.0831081	34648354	Overall Prostate Cancer	1.12248	0.164455	CD163 M130 (Somalogic)	-0.0473514	0.278432	0.953752	1.32106	No
CLEC4C (Somalogic)	CLEC4C	Q8WTT0	rs11055602	-0.0158947	0.00863158	32895551	Overall Prostate Cancer	0.984231	0.0655537	CLEC4C (Somalogic)	-0.0328126	0.00102316	0.96772	1.00102	No
TMEM132C (Somalogic)	TMEM132C	Q8N3T6	rs11059617	-0.0986667	0.0955556	32895551	Early Onset Prostate Cancer	0.906045	0.301811	TMEM132C (Somalogic)	-0.285956	0.0886222	0.751296	1.09267	No
TMEM132C (Somalogic)	TMEM132C	Q8N3T6	rs11059617	0.0168889	0.036	32895551	Overall Prostate Cancer	1.01703	0.638973	TMEM132C (Somalogic)	-0.0536711	0.0874489	0.947744	1.09139	No
TMEM132C (Somalogic)	TMEM132C	Q8N3T6	rs11059681	0.0144144	0.2	34648354	Early Onset Prostate Cancer	1.01452	0.942545	TMEM132C (Somalogic)	-0.377586	0.406414	0.685515	1.50142	No
TMEM132C (Somalogic)	TMEM132C	Q8N3T6	rs11059681	0.054955	0.0747748	34648354	Overall Prostate Cancer	1.05649	0.462376	TMEM132C (Somalogic)	-0.0916036	0.201514	0.912467	1.22325	No
Neurotrophin-3	NTF3	P20783	rs11063675	-0.0260714	0.383214	34857953	Early Onset Prostate Cancer	0.974266	0.945759	Neurotrophin-3	-0.777171	0.725029	0.459704	2.06479	No
Neurotrophin-3	NTF3	P20783	rs11063675	0.0375	0.147143	34857953	Overall Prostate Cancer	1.03821	0.798836	Neurotrophin-3	-0.2509	0.3259	0.7781	1.38528	No
PIANP	PIANP	Q8IYJ0	rs11064321	0.125294	0.140588	34857953	Early Onset Prostate Cancer	1.13348	0.372815	PIANP	-0.150259	0.400847	0.860485	1.49309	No
PIANP	PIANP	Q8IYJ0	rs11064321	0.0129412	0.0558823	34857953	Overall Prostate Cancer	1.01303	0.816865	PIANP	-0.0965882	0.122471	0.90793	1.13029	No
Triosephosphate isomerase (Somalogic)	TPI1	P60174	rs11064426	-0.0227445	0.184989	Reclaimed from cis pQTL screen	Early Onset Prostate Cancer	0.977512	0.902146	Triosephosphate isomerase (Somalogic)	-0.385322	0.339833	0.680231	1.40471	No
Triosephosphate isomerase (Somalogic)	TPI1	P60174	rs11064426	-0.0295679	0.0689917	Reclaimed from cis pQTL screen	Overall Prostate Cancer	0.970865	0.668235	Triosephosphate isomerase (Somalogic)	-0.164792	0.105656	0.84807	1.11144	No
SIGLEC14 (Somalogic)	SIGLEC14	Q08ET2	rs1106476	-0.0055378	0.0286122	32895551	Early Onset Prostate Cancer	0.994477	0.84653	SIGLEC14 (Somalogic)	-0.0616177	0.050542	0.940242	1.05184	No
SIGLEC14 (Somalogic)	SIGLEC14	Q08ET2	rs1106476	-0.0025172	0.0104044	32895551	Overall Prostate Cancer	0.997486	0.80883	SIGLEC14 (Somalogic)	-0.0229099	0.0178755	0.977351	1.01804	No
Anaphase-promoting complex subunit 7 (Somalogic)	ANAPC7	Q9UJX3	rs11065730	-0.189024	0.219154	Reclaimed from cis pQTL screen	Early Onset Prostate Cancer	0.827766	0.388401	Anaphase-promoting complex subunit 7 (Somalogic)	-0.618565	0.240516	0.538717	1.27191	No
Anaphase-promoting complex subunit 7 (Somalogic)	ANAPC7	Q9UJX3	rs11065730	-0.0477044	0.0789096	Reclaimed from cis pQTL screen	Overall Prostate Cancer	0.953416	0.545481	Anaphase-promoting complex subunit 7 (Somalogic)	-0.202367	0.106958	0.816795	1.11289	No
DNAJC17 (Somalogic)	DNAJC17	Q9NVM6	rs11070295	-0.131847	0.132484	34648354	Early Onset Prostate Cancer	0.876475	0.319643	DNAJC17 (Somalogic)	-0.391516	0.127822	0.676031	1.13635	No
DNAJC17 (Somalogic)	DNAJC17	Q9NVM6	rs11070295	-0.0719745	0.0496815	34648354	Overall Prostate Cancer	0.930555	0.147416	DNAJC17 (Somalogic)	-0.16935	0.0254013	0.844213	1.02573	No
ACAN AGC1 CSPG1 MSK16 (Somalogic)		P16112	rs11073804	0.2192	0.2112	34648354	Early Onset Prostate Cancer	1.24508	0.299326	ACAN AGC1 CSPG1 MSK16 (Somalogic)	-0.194752	0.633152	0.823039	1.88354	No
ACAN AGC1 CSPG1 MSK16 (Somalogic)		P16112	rs11073804	0.0304	0.08	34648354	Overall Prostate Cancer	1.03087	0.703945	ACAN AGC1 CSPG1 MSK16 (Somalogic)	-0.1264	0.1872	0.881262	1.20587	No
RGMA	RGMA	Q96B86	rs11074135	-0.07	0.128824	34857953	Early Onset Prostate Cancer	0.932394	0.586869	RGMA	-0.322494	0.182494	0.72434	1.20021	No
RGMA	RGMA	Q96B86	rs11074135	0.0741176	0.0511765	34857953	Overall Prostate Cancer	1.07693	0.14754	RGMA	-0.0261882	0.174424	0.974152	1.19056	No
GPR56	GPR56	Q9Y653	rs11076197	-0.271429	0.338571	34857953	Early Onset Prostate Cancer	0.76229	0.422734	GPR56	-0.935029	0.392171	0.392575	1.48019	No
GPR56	GPR56	Q9Y653	rs11076197	-0.0528571	0.135714	34857953	Overall Prostate Cancer	0.948516	0.696926	GPR56	-0.318857	0.213143	0.726979	1.23756	No
Thymidine kinase, cytosolic (Somalogic)	TK1	P04183	rs11077384	0.0365646	0.205782	Reclaimed from cis pQTL screen	Early Onset Prostate Cancer	1.03724	0.85897	Thymidine kinase, cytosolic (Somalogic)	-0.366769	0.439898	0.69297	1.55255	No
Thymidine kinase, cytosolic (Somalogic)	TK1	P04183	rs11077384	-0.0170068	0.0782313	Reclaimed from cis pQTL screen	Overall Prostate Cancer	0.983137	0.827903	Thymidine kinase, cytosolic (Somalogic)	-0.17034	0.136327	0.843378	1.14606	No
DPEP2 UNQ284/PRO323 (Somalogic)	DPEP2	Q9H4A9	rs1107767	-0.0216495	0.122938	34648354	Early Onset Prostate Cancer	0.978583	0.860215	DPEP2 UNQ284/PRO323 (Somalogic)	-0.262608	0.219309	0.769043	1.24522	No
DPEP2 UNQ284/PRO323 (Somalogic)	DPEP2	Q9H4A9	rs1107767	0.0724227	0.0479381	34648354	Overall Prostate Cancer	1.07511	0.130851	DPEP2 UNQ284/PRO323 (Somalogic)	-0.0215361	0.166381	0.978694	1.18102	No
PRPSAP2 (Somalogic)	PRPSAP2	O60256	rs11078421	-0.121739	0.155072	34648354	Early Onset Prostate Cancer	0.885379	0.432426	PRPSAP2 (Somalogic)	-0.425681	0.182203	0.653325	1.19986	No
PRPSAP2 (Somalogic)	PRPSAP2	O60256	rs11078421	-0.0405797	0.0572464	34648354	Overall Prostate Cancer	0.960233	0.478411	PRPSAP2 (Somalogic)	-0.152783	0.0716232	0.858316	1.07425	No
Sarcoplasmic/endoplasmic reticulum calcium ATPase 3 (Somalogic)	ATP2A3	Q93084	rs11078472	-0.0922947	0.230313	Reclaimed from cis pQTL screen	Early Onset Prostate Cancer	0.911836	0.688615	Sarcoplasmic/endoplasmic reticulum calcium ATPase 3 (Somalogic)	-0.543709	0.359119	0.580591	1.43207	No
Sarcoplasmic/endoplasmic reticulum calcium ATPase 3 (Somalogic)	ATP2A3	Q93084	rs11078472	0.0787468	0.0863675	Reclaimed from cis pQTL screen	Overall Prostate Cancer	1.08193	0.361893	Sarcoplasmic/endoplasmic reticulum calcium ATPase 3 (Somalogic)	-0.0905334	0.248027	0.913444	1.28149	No
a2-Antiplasmin	SERPINF2	P08697	rs11078596	0.296471	0.156471	34857953	Early Onset Prostate Cancer	1.3451	0.0581273	a2-Antiplasmin	-0.0102118	0.603153	0.98984	1.82787	No
a2_Antiplasmin	SERPINF2	P08697	rs11078596	0.194706	0.0623529	34857953	Overall Prostate Cancer	1.21495	0.00179236	a2-Antiplasmin	0.0724941	0.316918	1.07519	1.37289	No
SERPINF2 AAP PLI (Somalogic)	SERPINF2	P08697	rs11078597	0.155793	0.0807927	34648354	Early Onset Prostate Cancer	1.16858	0.0538176	SERPINF2 AAP PLI (Somalogic)	-0.002561	0.314146	0.997442	1.36909	No
SERPINF2 AAP PLI (Somalogic)	SERPINF2	P08697	rs11078597	0.0963415	0.0310976	34648354	Overall Prostate Cancer	1.10113	0.00194806	SERPINF2 AAP PLI (Somalogic)	0.0353902	0.157293	1.03602	1.17034	No
STX8	STX8	Q9UNK0	rs11078801	0.187143	0.351429	34857953	Early Onset Prostate Cancer	1.2058	0.594366	STX8	-0.501657	0.875943	0.605526	2.40114	No
STX8	STX8	Q9UNK0	rs11078801	-0.157143	0.142857	34857953	Overall Prostate Cancer	0.854582	0.271332	STX8	-0.437143	0.122857	0.645879	1.13072	No
CNP (Somalogic)	CNP	P09543	rs11079027	-0.112264	0.211321	34648354	Early Onset Prostate Cancer	0.893808	0.595246	CNP (Somalogic)	-0.526453	0.301925	0.590697	1.35246	No
CNP (Somalogic)	CNP	P09543	rs11079027	0.114151	0.0811321	34648354	Overall Prostate Cancer	1.12092	0.159434	CNP (Somalogic)	-0.0448679	0.27317	0.956124	1.31412	No
Noggin	NOG	Q13253	rs11079240	-0.095	0.5175	34857953	Early Onset Prostate Cancer	0.909373	0.854347	Noggin	-1.1093	0.9193	0.32979	2.50753	No
Noggin	NOG	Q13253	rs11079240	-0.1175	0.2075	34857953	Overall Prostate Cancer	0.889141	0.571214	Noggin	-0.5242	0.2892	0.592029	1.33536	No
WFIKKN2 GASP1 WFIKKNRP UNQ9235/PRO31996 (Somalogic)	WFIKKN2	Q8TEU8	rs11079936	-0.027027	0.042471	34648354	Early Onset Prostate Cancer	0.973335	0.524539	WFIKKN2 GASP1 WFIKKNRP UNQ9235/PRO31996 (Somalogic)	-0.11027	0.0562162	0.895592	1.05783	No
WFKN2	WFIKKN2	Q8TEU8	rs11079936	-0.0264151	0.0415094	34857953	Early Onset Prostate Cancer	0.973931	0.524539	WFKN2	-0.107774	0.0549434	0.897831	1.05648	No
WFKN2	WFIKKN2	Q8TEU8	rs11079936	0.00377359	0.0166038	34857953	Overall Prostate Cancer	1.00378	0.820212	WFKN2	-0.0287698	0.036317	0.97164	1.03698	No
WFIKKN2 GASP1 WFIKKNRP UNQ9235/PRO31996 (Somalogic)	WFIKKN2	Q8TEU8	rs11079936	0.00463321	0.0158301	34648354	Overall Prostate Cancer	1.00464	0.769765	WFIKKN2 GASP1 WFIKKNRP UNQ9235/PRO31996 (Somalogic)	-0.0263938	0.0356602	0.973951	1.0363	No
CA10 hucep-15 UNQ533/PRO1076 (Somalogic)	CA10	Q9NS85	rs11079974	-0.225	0.227083	34648354	Early Onset Prostate Cancer	0.798516	0.321771	CA10 hucep-15 UNQ533/PRO1076 (Somalogic)	-0.670083	0.220083	0.511666	1.24618	No
CA10 hucep-15 UNQ533/PRO1076 (Somalogic)	CA10	Q9NS85	rs11079974	-0.0135417	0.0875	34648354	Overall Prostate Cancer	0.98655	0.877009	CA10 hucep-15 UNQ533/PRO1076 (Somalogic)	-0.185042	0.157958	0.83107	1.17112	No
Eotaxin (Somalogic)	CCL11	P51671	rs11080264	0.334895	0.168618	Reclaimed from cis pQTL screen	Early Onset Prostate Cancer	1.39779	0.047021	Eotaxin (Somalogic)	0.00440281	0.665386	1.00441	1.94524	No
Eotaxin (Somalogic)	CCL11	P51671	rs11080264	-0.0015613	0.0632319	Reclaimed from cis pQTL screen	Overall Prostate Cancer	0.99844	0.980301	Eotaxin (Somalogic)	-0.125496	0.122373	0.88206	1.13018	No
C3b	C3	P01024	rs11085197	0.18	0.301	34857953	Early Onset Prostate Cancer	1.19722	0.549836	C3b	-0.40996	0.76996	0.663677	2.15968	No
C3b	C3	P01024	rs11085197	-0.083	0.119	34857953	Overall Prostate Cancer	0.920351	0.485503	C3b	-0.31624	0.15024	0.728885	1.16211	No
HSP 40	DNAJB1	P25685	rs11085896	-0.552	0.408	34857953	Early Onset Prostate Cancer	0.575797	0.176074	HSP 40	-1.35168	0.24768	0.258805	1.28105	No
HSP 40	DNAJB1	P25685	rs11085896	-0.022	0.166	34857953	Overall Prostate Cancer	0.97824	0.894565	HSP 40	-0.34736	0.30336	0.706551	1.3544	No
WISP-2	WISP2	O76076	rs11086936	0.135	0.0926923	34857953	Early Onset Prostate Cancer	1.14454	0.145273	WISP-2	-0.0466769	0.316677	0.954396	1.37256	No
WISP-2	WISP2	O76076	rs11086936	0.0684615	0.0373077	34857953	Overall Prostate Cancer	1.07086	0.0664981	WISP-2	-0.0046615	0.141585	0.995349	1.1521	No
MATN4 (Somalogic)	MATN4	O95460	rs11086958	-0.132759	0.0987069	34648354	Early Onset Prostate Cancer	0.875676	0.178632	MATN4 (Somalogic)	-0.326224	0.0607069	0.721643	1.06259	No
MATN4 (Somalogic)	MATN4	O95460	rs11086958	0.012931	0.0375	34648354	Overall Prostate Cancer	1.01301	0.730224	MATN4 (Somalogic)	-0.060569	0.086431	0.941229	1.09028	No
FBLN1 (Somalogic)	FBLN1	P23142	rs11090631	0.2109	0.122275	34648354	Early Onset Prostate Cancer	1.23479	0.0845624	FBLN1 (Somalogic)	-0.0287583	0.450559	0.971651	1.56919	No
FBLN1 (Somalogic)	FBLN1	P23142	rs11090631	0.0421801	0.0459716	34648354	Overall Prostate Cancer	1.04308	0.358867	FBLN1 (Somalogic)	-0.0479242	0.132284	0.953206	1.14143	No
GSTM1 (Somalogic)	GSTM1	P09488	rs11101993	-0.192793	0.177928	34648354	Early Onset Prostate Cancer	0.824653	0.278567	GSTM1 (Somalogic)	-0.541532	0.155946	0.581856	1.16876	No
GSTM1 (Somalogic)	GSTM1	P09488	rs11101993	-0.0418919	0.068018	34648354	Overall Prostate Cancer	0.958973	0.537964	GSTM1 (Somalogic)	-0.175207	0.0914234	0.839283	1.09573	No
LCN1 VEGP (Somalogic)	LCN1	P31025	rs11103042	0.0267677	0.156061	34648354	Early Onset Prostate Cancer	1.02713	0.863814	LCN1 VEGP (Somalogic)	-0.279111	0.332646	0.756456	1.39465	No
LCN1 VEGP (Somalogic)	LCN1	P31025	rs11103042	0.0191919	0.0585859	34648354	Overall Prostate Cancer	1.01938	0.743225	LCN1 VEGP (Somalogic)	-0.0956364	0.13402	0.908794	1.14342	No
NOE1	OLFM1	Q99784	rs11103524	0.05	0.441429	34857953	Early Onset Prostate Cancer	1.05127	0.909818	NOE1	-0.8152	0.9152	0.442551	2.49727	No
NOE1	OLFM1	Q99784	rs11103524	0.00714286	0.174286	34857953	Overall Prostate Cancer	1.00717	0.967309	NOE1	-0.334457	0.348743	0.715727	1.41728	No
FCN2 FCNL (Somalogic)	FCN2	Q15485	rs11103557	-0.0094017	0.171795	34648354	Early Onset Prostate Cancer	0.990642	0.956356	FCN2 FCNL (Somalogic)	-0.34612	0.327316	0.707428	1.38724	No
FCN2 FCNL (Somalogic)	FCN2	Q15485	rs11103557	0.0525641	0.0641026	34648354	Overall Prostate Cancer	1.05397	0.412216	FCN2 FCNL (Somalogic)	-0.0730769	0.178205	0.929529	1.19507	No
FCN2	FCN2	Q15485	rs11103563	0.0398039	0.0337255	34857953	Early Onset Prostate Cancer	1.04061	0.237908	FCN2	-0.026298	0.105906	0.974045	1.11172	No
FCN2	FCN2	Q15485	rs11103563	0.0176471	0.0134314	34857953	Overall Prostate Cancer	1.0178	0.18889	FCN2	-0.0086784	0.0439725	0.991359	1.04495	No
FCN1 (Somalogic)	FCN1	O00602	rs11103602	0.0453063	0.0386133	32895551	Early Onset Prostate Cancer	1.04635	0.240662	FCN1 (Somalogic)	-0.0303758	0.120988	0.970081	1.12861	No
FCN1 (Somalogic)	FCN1	O00602	rs11103602	0.00840913	0.0145873	32895551	Overall Prostate Cancer	1.00844	0.564297	FCN1 (Somalogic)	-0.0201819	0.0370002	0.98002	1.03769	No
OLFM1 (Somalogic)	OLFM1	Q99784	rs11103667	-0.0761658	0.140415	32895551	Early Onset Prostate Cancer	0.926663	0.587519	OLFM1 (Somalogic)	-0.351378	0.199047	0.703718	1.22024	No
OLFM1 (Somalogic)	OLFM1	Q99784	rs11103667	-0.0766839	0.0533679	32895551	Overall Prostate Cancer	0.926183	0.150748	OLFM1 (Somalogic)	-0.181285	0.0279171	0.834198	1.02831	No
PSGL-1 (Olink)	SELPLG	Q14242	rs11114010	0.118059	0.0492353	33067605	Early Onset Prostate Cancer	1.12531	0.0164916	PSGL-1 (Olink)	0.0215577	0.21456	1.02179	1.23932	No
PSGL-1 (Olink)	SELPLG	Q14242	rs11114010	0.025	0.0172941	33067605	Overall Prostate Cancer	1.02532	0.148296	PSGL-1 (Olink)	-0.0088965	0.0588965	0.991143	1.06067	No
C4BPA (Somalogic)	C4BPA	P04003	rs11120218	0.0773893	0.0757576	32895551	Early Onset Prostate Cancer	1.08046	0.306999	C4BPA (Somalogic)	-0.0710956	0.225874	0.931373	1.25342	No
C4BPA (Somalogic)	C4BPA	P04003	rs11120218	0.0170163	0.027972	32895551	Overall Prostate Cancer	1.01716	0.542966	C4BPA (Somalogic)	-0.0378089	0.0718415	0.962897	1.07449	No
AGT (Somalogic)	AGT	P01019	rs11122580	0.096875	0.0822917	34648354	Early Onset Prostate Cancer	1.10172	0.23911	AGT (Somalogic)	-0.0644167	0.258167	0.937614	1.29455	No
AGT (Somalogic)	AGT	P01019	rs11122580	-0.0588542	0.0315104	34648354	Overall Prostate Cancer	0.942844	0.0617943	AGT (Somalogic)	-0.120615	0.00290625	0.886376	1.00291	No
SVEP1	SVEP1	Q4LDE5	rs111245230	-0.0732727	0.106545	34857953	Early Onset Prostate Cancer	0.929347	0.491633	SVEP1	-0.282102	0.135556	0.754197	1.14517	No
SVEP1	SVEP1	Q4LDE5	rs111245230	-0.0578182	0.0434546	34857953	Overall Prostate Cancer	0.943822	0.183339	SVEP1	-0.142989	0.0273527	0.866764	1.02773	No
GALP (Somalogic)	GALP	Q9UBC7	rs111265125	0.125541	0.142857	32895551	Early Onset Prostate Cancer	1.13376	0.379516	GALP (Somalogic)	-0.154459	0.405541	0.856879	1.50011	No
GALP (Somalogic)	GALP	Q9UBC7	rs111265125	0.0729746	0.051175	32895551	Overall Prostate Cancer	1.0757	0.153874	GALP (Somalogic)	-0.0273284	0.173278	0.973042	1.1892	No
REG1A (xMAP)	REG1A	P05451	rs11126696	-0.0924528	0.0784906	32895551	Early Onset Prostate Cancer	0.911692	0.238843	REG1A (xMAP)	-0.246294	0.0613887	0.781692	1.06331	No
REG1B PSPS2 REGL (Somalogic)	REG1B	P48304	rs11126696	-0.0910781	0.0773234	34648354	Early Onset Prostate Cancer	0.912946	0.238843	REG1B PSPS2 REGL (Somalogic)	-0.242632	0.0604758	0.78456	1.06234	No
REG1A (xMAP)	REG1A	P05451	rs11126696	-0.0067925	0.0298113	32895551	Overall Prostate Cancer	0.993231	0.819764	REG1A (xMAP)	-0.0652226	0.0516377	0.936859	1.05299	No
REG1B PSPS2 REGL (Somalogic)	REG1B	P48304	rs11126696	-0.0066915	0.029368	34648354	Overall Prostate Cancer	0.993331	0.819764	REG1B PSPS2 REGL (Somalogic)	-0.0642528	0.0508699	0.937768	1.05219	No
SEM3G	SEMA3G	Q9NS98	rs111275946	-0.222857	0.305238	34857953	Early Onset Prostate Cancer	0.800229	0.465323	SEM3G	-0.821124	0.37541	0.439937	1.45559	No
SEM3G	SEMA3G	Q9NS98	rs111275946	-0.0642857	0.122857	34857953	Overall Prostate Cancer	0.937737	0.600796	SEM3G	-0.305086	0.176514	0.73706	1.19305	No
Roundabout homolog 1 (Somalogic)	ROBO1	Q9Y6N7	rs11127632	0.0412175	0.161065	Reclaimed from cis pQTL screen	Early Onset Prostate Cancer	1.04208	0.798024	Roundabout homolog 1 (Somalogic)	-0.274471	0.356906	0.759974	1.4289	No
Roundabout homolog 1 (Somalogic)	ROBO1	Q9Y6N7	rs11127632	-0.0976538	0.0608751	Reclaimed from cis pQTL screen	Overall Prostate Cancer	0.906963	0.108677	Roundabout homolog 1 (Somalogic)	-0.216969	0.0216614	0.804955	1.0219	No
NDRG3 (Somalogic)	NDRG3	Q9UGV2	rs111279459	0.10692	0.123529	34648354	Early Onset Prostate Cancer	1.11285	0.386739	NDRG3 (Somalogic)	-0.135197	0.349038	0.873544	1.4177	No
NDRG3 (Somalogic)	NDRG3	Q9UGV2	rs111279459	0.0437716	0.0475779	34648354	Overall Prostate Cancer	1.04474	0.357573	NDRG3 (Somalogic)	-0.049481	0.137024	0.951723	1.14686	No
LDHA	LDHA	P00338	rs111294128	-0.6588	0.4596	34857953	Early Onset Prostate Cancer	0.517472	0.151738	LDHA	-1.55962	0.242016	0.210217	1.27381	No
LDHA	LDHA	P00338	rs111294128	-0.0172	0.1924	34857953	Overall Prostate Cancer	0.982947	0.928766	LDHA	-0.394304	0.359904	0.674149	1.43319	No
SERPINA1 AAT PI PRO0684 PRO2209 (Somalogic)	SERPINA1	P01009	rs111397271	-0.270784	0.202157	34648354	Early Onset Prostate Cancer	0.762781	0.180416	SERPINA1 AAT PI PRO0684 PRO2209 (Somalogic)	-0.667012	0.125443	0.51324	1.13365	No
a1-Antichymotrypsin	SERPINA3	P01011	rs111397271	0.493214	0.368214	34857953	Early Onset Prostate Cancer	1.63757	0.180416	a1-Antichymotrypsin	-0.228486	1.21491	0.795738	3.37001	No
SERPINA1 AAT PI PRO0684 PRO2209 (Somalogic)	SERPINA1	P01009	rs111397271	-0.208039	0.0739216	34648354	Overall Prostate Cancer	0.812175	0.004888	SERPINA1 AAT PI PRO0684 PRO2209 (Somalogic)	-0.352926	-0.0631529	0.70263	0.9388	No
a1_Antichymotrypsin	SERPINA3	P01011	rs111397271	0.374643	0.142143	34857953	Overall Prostate Cancer	1.45447	0.00839693	a1-Antichymotrypsin	0.0960429	0.653243	1.10081	1.92176	No
Golgi membrane protein 1 (Somalogic)	GOLM1	Q8NBJ4	rs11141236	-0.173525	0.160349	Reclaimed from cis pQTL screen	Early Onset Prostate Cancer	0.840696	0.279175	Golgi membrane protein 1 (Somalogic)	-0.487809	0.140758	0.61397	1.15115	No
Golgi membrane protein 1 (Somalogic)	GOLM1	Q8NBJ4	rs11141236	-0.125076	0.0610176	Reclaimed from cis pQTL screen	Overall Prostate Cancer	0.88243	0.0403806	Golgi membrane protein 1 (Somalogic)	-0.244671	-0.0054815	0.782962	0.994534	No
ENSA (Somalogic)	ENSA	O43768	rs111428433	0.3392	0.1724	34648354	Early Onset Prostate Cancer	1.40382	0.0491236	ENSA (Somalogic)	0.001296	0.677104	1.0013	1.96817	No
ENSA (Somalogic)	ENSA	O43768	rs111428433	0.0016	0.0656	34648354	Overall Prostate Cancer	1.0016	0.980541	ENSA (Somalogic)	-0.126976	0.130176	0.880755	1.13903	No
NMRK1 (Somalogic)	NMRK1	Q9NWW6	rs11144225	0.0194444	0.0632716	34648354	Early Onset Prostate Cancer	1.01963	0.758602	NMRK1 (Somalogic)	-0.104568	0.143457	0.900714	1.15426	No
NRK1	NMRK1	Q9NWW6	rs11144225	0.039375	0.128125	34857953	Early Onset Prostate Cancer	1.04016	0.758602	NRK1	-0.21175	0.2905	0.809167	1.3371	No
NRK1	NMRK1	Q9NWW6	rs11144225	-0.010625	0.051875	34857953	Overall Prostate Cancer	0.989431	0.837713	NRK1	-0.1123	0.09105	0.893776	1.09532	No
NMRK1 (Somalogic)	NMRK1	Q9NWW6	rs11144225	-0.007716	0.0240741	34648354	Overall Prostate Cancer	0.992314	0.74858	NMRK1 (Somalogic)	-0.0549012	0.0394691	0.946579	1.04026	No
SORD (Somalogic)	SORD	Q00796	rs111459698	0.162903	0.151613	34648354	Early Onset Prostate Cancer	1.17692	0.282613	SORD (Somalogic)	-0.134258	0.460065	0.874364	1.58418	No
SORD (Somalogic)	SORD	Q00796	rs111459698	0.0376344	0.0583333	34648354	Overall Prostate Cancer	1.03835	0.518823	SORD (Somalogic)	-0.0766989	0.151968	0.926169	1.16412	No
LGALS3BP (Somalogic)	LGALS3BP	Q08380	rs111526614	0.0914062	0.147031	34648354	Early Onset Prostate Cancer	1.09571	0.534153	LGALS3BP (Somalogic)	-0.196775	0.379588	0.821375	1.46168	No
LGALS3BP (Somalogic)	LGALS3BP	Q08380	rs111526614	0.0332812	0.0532813	34648354	Overall Prostate Cancer	1.03384	0.532212	LGALS3BP (Somalogic)	-0.07115	0.137712	0.931322	1.14765	No
Tyrosine-protein phosphatase non-receptor type 2 (Somalogic)	PTPN2	P17706	rs111543765	0.303545	0.224793	Reclaimed from cis pQTL screen	Early Onset Prostate Cancer	1.35465	0.17691	Tyrosine-protein phosphatase non-receptor type 2 (Somalogic)	-0.137049	0.744139	0.871927	2.10463	No
Tyrosine-protein phosphatase non-receptor type 2 (Somalogic)	PTPN2	P17706	rs111543765	0.108257	0.0897899	Reclaimed from cis pQTL screen	Overall Prostate Cancer	1.11433	0.227943	Tyrosine-protein phosphatase non-receptor type 2 (Somalogic)	-0.0677308	0.284245	0.934512	1.32876	No
UST (Somalogic)	UST	Q9Y2C2	rs11155591	-0.251678	0.151007	32895551	Early Onset Prostate Cancer	0.777495	0.0955807	UST (Somalogic)	-0.547651	0.0442953	0.578307	1.04529	No
UST (Somalogic)	UST	Q9Y2C2	rs11155591	-0.0590604	0.0577181	32895551	Overall Prostate Cancer	0.94265	0.306187	UST (Somalogic)	-0.172188	0.0540671	0.841821	1.05556	No
PDK2 PDHK2 (Somalogic)	PDK2	Q15119	rs111564639	0.0654628	0.141761	34648354	Early Onset Prostate Cancer	1.06765	0.644237	PDK2 PDHK2 (Somalogic)	-0.212388	0.343314	0.808651	1.40961	No
PDK2 PDHK2 (Somalogic)	PDK2	Q15119	rs111564639	0.0318284	0.0519187	34648354	Overall Prostate Cancer	1.03234	0.539848	PDK2 PDHK2 (Somalogic)	-0.0699323	0.133589	0.932457	1.14292	No
TIRAP (Somalogic)	TIRAP	P58753	rs111577916	-0.122832	0.123883	32895551	Early Onset Prostate Cancer	0.884413	0.321435	TIRAP (Somalogic)	-0.365642	0.119979	0.693751	1.12747	No
TIRAP (Somalogic)	TIRAP	P58753	rs111577916	-0.0308393	0.0457333	32895551	Overall Prostate Cancer	0.969631	0.500102	TIRAP (Somalogic)	-0.120477	0.058798	0.886498	1.06056	No
GLTL1	GALNT16	Q8N428	rs11158801	0.136667	0.195	34857953	Early Onset Prostate Cancer	1.14645	0.483394	GLTL1	-0.245533	0.518867	0.782287	1.68012	No
GLTL1	GALNT16	Q8N428	rs11158801	0.00916667	0.0791667	34857953	Overall Prostate Cancer	1.00921	0.907819	GLTL1	-0.146	0.164333	0.864158	1.17861	No
RNASET2 (Somalogic)	RNASET2	O00584	rs11159	0.0305031	0.0632076	34648354	Early Onset Prostate Cancer	1.03097	0.629389	RNASET2 (Somalogic)	-0.0933836	0.15439	0.910844	1.16695	No
RNASET2 (Somalogic)	RNASET2	O00584	rs11159	0.0529874	0.0238994	34648354	Overall Prostate Cancer	1.05442	0.0266159	RNASET2 (Somalogic)	0.00614465	0.0998302	1.00616	1.10498	No
Kallistatin	SERPINA4	P29622	rs11160191	0.219286	0.142857	34857953	Early Onset Prostate Cancer	1.24519	0.124784	Kallistatin	-0.0607143	0.499286	0.941092	1.64754	No
Kallistatin	SERPINA4	P29622	rs11160191	0.100714	0.0578571	34857953	Overall Prostate Cancer	1.10596	0.081729	Kallistatin	-0.0126857	0.214114	0.987394	1.23876	No
CHIT1 (Somalogic)	CHIT1	Q13231	rs111604248	0.133969	0.0612634	34648354	Early Onset Prostate Cancer	1.14336	0.0287593	CHIT1 (Somalogic)	0.0138927	0.254045	1.01399	1.28923	No
CHIT1 (Somalogic)	CHIT1	Q13231	rs111604248	0.0216925	0.0220501	34648354	Overall Prostate Cancer	1.02193	0.325222	CHIT1 (Somalogic)	-0.0215256	0.0649106	0.978704	1.06706	No
Ena/VASP-like protein (Somalogic)	EVL	Q9UI08	rs11160566	-0.0462006	0.175076	Reclaimed from cis pQTL screen	Early Onset Prostate Cancer	0.95485	0.791866	Ena/VASP-like protein (Somalogic)	-0.38935	0.296948	0.677497	1.34575	No
Ena/VASP-like protein (Somalogic)	EVL	Q9UI08	rs11160566	-0.156839	0.0656535	Reclaimed from cis pQTL screen	Overall Prostate Cancer	0.854842	0.0168994	Ena/VASP-like protein (Somalogic)	-0.28552	-0.0281581	0.751623	0.972235	No
EVL RNB6 (Somalogic)	EVL	Q9UI08	rs11160569	0.1652	0.0992	34648354	Early Onset Prostate Cancer	1.17963	0.0958484	EVL RNB6 (Somalogic)	-0.029232	0.359632	0.971191	1.4328	No
EVL RNB6 (Somalogic)	EVL	Q9UI08	rs11160569	0.0132	0.0372	34648354	Overall Prostate Cancer	1.01329	0.72271	EVL RNB6 (Somalogic)	-0.059712	0.086112	0.942036	1.08993	No
MARK3	MARK3	P27448	rs11160753	0.586667	0.403333	34857953	Early Onset Prostate Cancer	1.79799	0.145795	MARK3	-0.203867	1.3772	0.815571	3.96379	No
MARK3	MARK3	P27448	rs11160753	0.348333	0.16	34857953	Overall Prostate Cancer	1.4167	0.0294743	MARK3	0.0347333	0.661933	1.03534	1.93854	No
PTN9	PTPN9	P43378	rs111647176	-0.45	0.322857	34857953	Early Onset Prostate Cancer	0.637628	0.163376	PTN9	-1.0828	0.1828	0.338646	1.20057	No
PTN9	PTPN9	P43378	rs111647176	-0.23	0.13	34857953	Overall Prostate Cancer	0.794534	0.0768554	PTN9	-0.4848	0.0248	0.61582	1.02511	No
Caspase-3	CASP3	P42574	rs111667591	-0.0717391	0.133913	34857953	Early Onset Prostate Cancer	0.930774	0.592156	Caspase-3	-0.334209	0.19073	0.715904	1.21013	No
Caspase-3	CASP3	P42574	rs111667591	0.0247826	0.0534783	34857953	Overall Prostate Cancer	1.02509	0.643067	Caspase-3	-0.0800348	0.1296	0.923084	1.13837	No
ENDOU (Somalogic)	ENDOU	P21128	rs11168216	-0.120548	0.15411	34648354	Early Onset Prostate Cancer	0.886435	0.434084	ENDOU (Somalogic)	-0.422603	0.181507	0.655339	1.19902	No
ENDOU (Somalogic)	ENDOU	P21128	rs11168216	-0.107534	0.0582192	34648354	Overall Prostate Cancer	0.898046	0.0647386	ENDOU (Somalogic)	-0.221644	0.00657534	0.801201	1.0066	No
CTSD (Olink)		P07339;V9HWI3	rs111693235	-0.141714	0.062	32895551	Early Onset Prostate Cancer	0.867869	0.022271	CTSD (Olink)	-0.263234	-0.0201943	0.768562	0.980008	No
CTSD (Olink)		P07339;V9HWI3	rs111693235	-0.0414286	0.0234286	32895551	Overall Prostate Cancer	0.959418	0.077012	CTSD (Olink)	-0.0873486	0.00449143	0.916358	1.0045	No
ACVRL1 (Somalogic)	ACVRL1	P37023	rs11169954	-0.0531353	0.118152	34648354	Early Onset Prostate Cancer	0.948252	0.652912	ACVRL1 (Somalogic)	-0.284713	0.178442	0.75223	1.19535	No
ACVRL1 (Somalogic)	ACVRL1	P37023	rs11169954	0.0277228	0.0438944	34648354	Overall Prostate Cancer	1.02811	0.527662	ACVRL1 (Somalogic)	-0.0583102	0.113756	0.943357	1.12048	No
CD177	CD177	Q8N6Q3	rs111712264	-0.0636667	0.137667	34857953	Early Onset Prostate Cancer	0.938318	0.643745	CD177	-0.333493	0.20616	0.716417	1.22895	No
CD177	CD177	Q8N6Q3	rs111712264	-0.01	0.055	34857953	Overall Prostate Cancer	0.99005	0.855725	CD177	-0.1178	0.0978	0.888874	1.10274	No
LRIG3 (Somalogic)	LRIG3	Q6UXM1	rs11172791	-0.0601211	0.108997	32895551	Early Onset Prostate Cancer	0.94165	0.581231	LRIG3 (Somalogic)	-0.273754	0.153512	0.760519	1.16592	No
LRIG3 (Somalogic)	LRIG3	Q6UXM1	rs11172791	-0.0177336	0.0415225	32895551	Overall Prostate Cancer	0.982423	0.669319	LRIG3 (Somalogic)	-0.0991176	0.0636505	0.905636	1.06572	No
LRIG3	LRIG3	Q6UXM1	rs11172841	0.0310345	0.0824138	34857953	Early Onset Prostate Cancer	1.03152	0.706494	LRIG3	-0.130497	0.192566	0.87766	1.21236	No
LRIG3	LRIG3	Q6UXM1	rs11172841	0.0337931	0.0331034	34857953	Overall Prostate Cancer	1.03437	0.307333	LRIG3	-0.0310897	0.0986759	0.969389	1.10371	No
UGT1A6 (Somalogic)	UGT1A6	P19224	rs111741722	-0.0596226	0.0796226	32895551	Early Onset Prostate Cancer	0.94212	0.453969	UGT1A6 (Somalogic)	-0.215683	0.0964377	0.805991	1.10124	No
UGT1A6 (Somalogic)	UGT1A6	P19224	rs111741722	-0.0064151	0.0301887	32895551	Overall Prostate Cancer	0.993605	0.831717	UGT1A6 (Somalogic)	-0.0655849	0.0527547	0.93652	1.05417	No
OCTC	CROT	Q9UKG9	rs111778381	0.332778	0.223333	34857953	Early Onset Prostate Cancer	1.39484	0.136211	OCTC	-0.104956	0.770511	0.900365	2.16087	No
OCTC	CROT	Q9UKG9	rs111778381	0.101111	0.09	34857953	Overall Prostate Cancer	1.1064	0.261244	OCTC	-0.0752889	0.277511	0.927476	1.31984	No
NT5DC3 (Somalogic)	NT5DC3	Q86UY8	rs111778834	0.0886957	0.164696	34648354	Early Onset Prostate Cancer	1.09275	0.590202	NT5DC3 (Somalogic)	-0.234108	0.411499	0.791276	1.50908	No
NT5DC3 (Somalogic)	NT5DC3	Q86UY8	rs111778834	0.0718261	0.0606956	34648354	Overall Prostate Cancer	1.07447	0.236658	NT5DC3 (Somalogic)	-0.0471374	0.19079	0.953956	1.2102	No
CHST11 (Somalogic)	CHST11	Q9NPF2	rs111789728	-0.0043165	0.129496	34648354	Early Onset Prostate Cancer	0.995693	0.973409	CHST11 (Somalogic)	-0.25813	0.249496	0.772495	1.28338	No
CHST11 (Somalogic)	CHST11	Q9NPF2	rs111789728	0.073741	0.047482	34648354	Overall Prostate Cancer	1.07653	0.120416	CHST11 (Somalogic)	-0.0193237	0.166806	0.980862	1.18152	No
GXYLT1 GLT8D3 (Somalogic)	GXYLT1	Q4G148	rs11181330	0.10427	0.0701068	34648354	Early Onset Prostate Cancer	1.1099	0.136933	GXYLT1 GLT8D3 (Somalogic)	-0.0331388	0.24168	0.967404	1.27339	No
GXYLT1 GLT8D3 (Somalogic)	GXYLT1	Q4G148	rs11181330	0.0587189	0.0266904	34648354	Overall Prostate Cancer	1.06048	0.0278069	GXYLT1 GLT8D3 (Somalogic)	0.00640569	0.111032	1.00643	1.11743	No
Toll-interacting protein (Somalogic)	TOLLIP	Q9H0E2	rs111815561	-0.231873	0.203901	Reclaimed from cis pQTL screen	Early Onset Prostate Cancer	0.793047	0.255461	Toll-interacting protein (Somalogic)	-0.63152	0.167773	0.531783	1.18267	No
Toll-interacting protein (Somalogic)	TOLLIP	Q9H0E2	rs111815561	0.118145	0.0739787	Reclaimed from cis pQTL screen	Overall Prostate Cancer	1.12541	0.110262	Toll-interacting protein (Somalogic)	-0.0268531	0.263143	0.973504	1.30101	No
FGFBP3 (Somalogic)	FGFBP3	Q8TAT2	rs11186737	0.0188742	0.0721854	32895551	Early Onset Prostate Cancer	1.01905	0.793732	FGFBP3 (Somalogic)	-0.122609	0.160358	0.884609	1.17393	No
FGFP3	FGFBP3	Q8TAT2	rs11186737	0.0196552	0.0751724	34857953	Early Onset Prostate Cancer	1.01985	0.793732	FGFP3	-0.127683	0.166993	0.880133	1.18175	No
FGFP3	FGFBP3	Q8TAT2	rs11186737	-0.0103448	0.0303448	34857953	Overall Prostate Cancer	0.989708	0.733172	FGFP3	-0.0698207	0.049131	0.932561	1.05036	No
FGFBP3 (Somalogic)	FGFBP3	Q8TAT2	rs11186737	0.010596	0.0271523	32895551	Overall Prostate Cancer	1.01065	0.696356	FGFBP3 (Somalogic)	-0.0426225	0.0638146	0.958273	1.06589	No
IDE (Somalogic)	IDE	P14735	rs11187046	0.0962264	0.2	34648354	Early Onset Prostate Cancer	1.10101	0.630423	IDE (Somalogic)	-0.295774	0.488226	0.743956	1.62942	No
IDE (Somalogic)	IDE	P14735	rs11187046	0.0113208	0.0745283	34648354	Overall Prostate Cancer	1.01139	0.879267	IDE (Somalogic)	-0.134755	0.157396	0.87393	1.17046	No
ENTPD1 (Somalogic)	ENTPD1	P49961	rs11188501	-0.0829064	0.0992082	32895551	Early Onset Prostate Cancer	0.920437	0.403335	ENTPD1 (Somalogic)	-0.277354	0.111542	0.757786	1.118	No
ENTPD1 (Somalogic)	ENTPD1	P49961	rs11188501	-0.0023288	0.0377271	32895551	Overall Prostate Cancer	0.997674	0.950779	ENTPD1 (Somalogic)	-0.0762739	0.0716162	0.926562	1.07424	No
p27Kip1	CDKN1B	P46527	rs111909987	-0.135	0.263333	34857953	Early Onset Prostate Cancer	0.873716	0.60819	p27Kip1	-0.651133	0.381133	0.521454	1.46394	No
p27Kip1	CDKN1B	P46527	rs111909987	-0.0508333	0.106667	34857953	Overall Prostate Cancer	0.950437	0.633674	p27Kip1	-0.2599	0.158233	0.771129	1.17144	No
ARL3 (Somalogic)	ARL3	P36405	rs11191368	-0.218457	0.0950413	34648354	Early Onset Prostate Cancer	0.803758	0.0215305	ARL3 (Somalogic)	-0.404738	-0.0321763	0.667151	0.968336	No
ARL3 (Somalogic)	ARL3	P36405	rs11191368	-0.0793388	0.0360881	34648354	Overall Prostate Cancer	0.923727	0.0279154	ARL3 (Somalogic)	-0.150072	-0.0086061	0.860646	0.991431	No
ACP5 (Somalogic)	ACP5	P13686	rs111931834	0.153191	0.0893617	34648354	Early Onset Prostate Cancer	1.16555	0.0864763	ACP5 (Somalogic)	-0.0219574	0.32834	0.978282	1.38866	No
ACP5 (Somalogic)	ACP5	P13686	rs111931834	0.0590425	0.0332447	34648354	Overall Prostate Cancer	1.06082	0.0757329	ACP5 (Somalogic)	-0.006117	0.124202	0.993902	1.13224	No
CCL4L2 (Somalogic)	CCL4L1	Q8NHW4	rs111942332	-0.109467	0.264201	34648354	Early Onset Prostate Cancer	0.896311	0.67863	CCL4L2 (Somalogic)	-0.627302	0.408367	0.534031	1.50436	No
CCL4L2 (Somalogic)	CCL4L1	Q8NHW4	rs111942332	0.0284024	0.0940828	34648354	Overall Prostate Cancer	1.02881	0.762738	CCL4L2 (Somalogic)	-0.156	0.212805	0.855559	1.23714	No
NUCB1	NUCB1	Q02818	rs111959800	0.201071	0.292857	34857953	Early Onset Prostate Cancer	1.22271	0.492344	NUCB1	-0.372929	0.775071	0.688714	2.17075	No
NUCB1	NUCB1	Q02818	rs111959800	0.0946429	0.1225	34857953	Overall Prostate Cancer	1.09927	0.439762	NUCB1	-0.145457	0.334743	0.864627	1.39758	No
VWA2 AMACO (Somalogic)	VWA2	Q5GFL6	rs11196683	0.272277	0.254455	34648354	Early Onset Prostate Cancer	1.31295	0.284602	VWA2 AMACO (Somalogic)	-0.226455	0.77101	0.797355	2.16195	No
VWA2 AMACO (Somalogic)	VWA2	Q5GFL6	rs11196683	0.235644	0.0950495	34648354	Overall Prostate Cancer	1.26572	0.013169	VWA2 AMACO (Somalogic)	0.0493465	0.421941	1.05058	1.52492	No
SEZ6L (Somalogic)	SEZ6L	Q9BYH1	rs111967410	0.188732	0.188732	34648354	Early Onset Prostate Cancer	1.20772	0.317311	SEZ6L (Somalogic)	-0.181183	0.558648	0.834283	1.74831	No
SEZ6L (Somalogic)	SEZ6L	Q9BYH1	rs111967410	-0.0042254	0.0711268	34648354	Overall Prostate Cancer	0.995784	0.952629	SEZ6L (Somalogic)	-0.143634	0.135183	0.866205	1.14475	No
CD8A (Somalogic)	CD8A	P01732	rs111976570	-0.00194	0.0555556	32895551	Early Onset Prostate Cancer	0.998062	0.972143	CD8A (Somalogic)	-0.110829	0.106949	0.895092	1.11288	No
CD8A (Somalogic)	CD8A	P01732	rs111976570	-0.00194	0.0204585	32895551	Overall Prostate Cancer	0.998062	0.924452	CD8A (Somalogic)	-0.0420388	0.0381587	0.958833	1.0389	No
NAAA (Somalogic)	NAAA	Q02083	rs111981122	-0.0044776	0.0317503	34648354	Early Onset Prostate Cancer	0.995532	0.88785	NAAA (Somalogic)	-0.0667083	0.0577531	0.935468	1.05945	No
NAAA (Somalogic)	NAAA	Q02083	rs111981122	0.00881954	0.0119403	34648354	Overall Prostate Cancer	1.00886	0.460128	NAAA (Somalogic)	-0.0145834	0.0322225	0.985522	1.03275	No
PLEKHA1 (Somalogic)	PLEKHA1	Q9HB21	rs11200607	0.383929	0.208929	34648354	Early Onset Prostate Cancer	1.46804	0.0661204	PLEKHA1 (Somalogic)	-0.0255714	0.793429	0.974753	2.21096	No
PLEKHA1 (Somalogic)	PLEKHA1	Q9HB21	rs11200607	-0.107143	0.0803571	34648354	Overall Prostate Cancer	0.898397	0.182422	PLEKHA1 (Somalogic)	-0.264643	0.0503571	0.76748	1.05165	No
LTBP4	LTBP4	Q8N2S1	rs112009052	-0.0342308	0.360769	34857953	Early Onset Prostate Cancer	0.966348	0.924408	LTBP4	-0.741339	0.672877	0.476476	1.95987	No
LTBP4	LTBP4	Q8N2S1	rs112009052	0.0119231	0.138846	34857953	Overall Prostate Cancer	1.01199	0.931568	LTBP4	-0.260215	0.284062	0.770886	1.32851	No
SFTPD (Somalogic)	SFTPD	P35247	rs11201057	-0.0215929	0.0387611	34648354	Early Onset Prostate Cancer	0.978639	0.577474	SFTPD (Somalogic)	-0.0975646	0.0543788	0.907044	1.05588	No
SFTPD (Somalogic)	SFTPD	P35247	rs11201057	-0.0136283	0.0145133	34648354	Overall Prostate Cancer	0.986464	0.347718	SFTPD (Somalogic)	-0.0420743	0.0148177	0.958798	1.01493	No
FAS (Olink)	FAS	P25445	rs11202914	-0.05625	0.340625	33067605	Early Onset Prostate Cancer	0.945303	0.868836	FAS (Olink)	-0.723875	0.611375	0.48487	1.84296	No
FAS (Olink)	FAS	P25445	rs11202914	0.0953125	0.126562	33067605	Overall Prostate Cancer	1.1	0.451398	FAS (Olink)	-0.15275	0.343375	0.858344	1.4097	No
EN-RAGE (Olink)	S100A12	P80511	rs11205280	-0.221176	0.191765	33067605	Early Onset Prostate Cancer	0.801575	0.248757	EN-RAGE (Olink)	-0.597035	0.154682	0.550441	1.16729	No
EN-RAGE (Olink)	S100A12	P80511	rs11205280	-0.164706	0.0723529	33067605	Overall Prostate Cancer	0.848143	0.0228207	EN-RAGE (Olink)	-0.306518	-0.0228941	0.736006	0.977366	No
IGBP1 (Somalogic)	IGBP1	P78318	rs112058234	-0.0027778	0.0865741	34648354	Early Onset Prostate Cancer	0.997226	0.974404	IGBP1 (Somalogic)	-0.172463	0.166907	0.841589	1.18164	No
IGBP1 (Somalogic)	IGBP1	P78318	rs112058234	0.00972222	0.0356482	34648354	Overall Prostate Cancer	1.00977	0.785063	IGBP1 (Somalogic)	-0.0601481	0.0795926	0.941625	1.08285	No
FAM151A (Somalogic)	FAM151A	Q8WW52	rs11206397	-0.0482837	0.0856281	32895551	Early Onset Prostate Cancer	0.952863	0.572838	FAM151A (Somalogic)	-0.216115	0.119547	0.805643	1.12699	No
FAM151A (Somalogic)	FAM151A	Q8WW52	rs11206397	-0.0373444	0.0316862	32895551	Overall Prostate Cancer	0.963344	0.238569	FAM151A (Somalogic)	-0.0994493	0.0247605	0.905336	1.02507	No
FAM151A C1orf179 UNQ3034/PRO9836 (Somalogic)	FAM151A	Q8WW52	rs11206398	-0.0588745	0.0987013	34648354	Early Onset Prostate Cancer	0.942825	0.550847	FAM151A C1orf179 UNQ3034/PRO9836 (Somalogic)	-0.252329	0.13458	0.776989	1.14406	No
FAM151A C1orf179 UNQ3034/PRO9836 (Somalogic)	FAM151A	Q8WW52	rs11206398	-0.0415584	0.0363636	34648354	Overall Prostate Cancer	0.959293	0.253098	FAM151A C1orf179 UNQ3034/PRO9836 (Somalogic)	-0.112831	0.0297143	0.893301	1.03016	No
ANGPTL3 (Somalogic)	ANGPTL3	Q9Y5C1	rs11207970	-0.199291	0.0748227	34648354	Early Onset Prostate Cancer	0.819312	0.00773308	ANGPTL3 (Somalogic)	-0.345943	-0.0526383	0.707553	0.948723	No
ANGPTL3 (Somalogic)	ANGPTL3	Q9Y5C1	rs11207970	-0.0404255	0.0287234	34648354	Overall Prostate Cancer	0.960381	0.159307	ANGPTL3 (Somalogic)	-0.0967234	0.0158723	0.907807	1.016	No
ACAT1 (Somalogic)	ACAT1	P24752	rs112087419	-0.0453125	0.0582589	34648354	Early Onset Prostate Cancer	0.955699	0.4367	ACAT1 (Somalogic)	-0.1595	0.068875	0.85257	1.0713	No
ACAT1 (Somalogic)	ACAT1	P24752	rs112087419	0.0107143	0.0223214	34648354	Overall Prostate Cancer	1.01077	0.631227	ACAT1 (Somalogic)	-0.0330357	0.0544643	0.967504	1.05597	No
PPCS (Somalogic)	PPCS	Q9HAB8	rs11210644	-0.062069	0.122414	34648354	Early Onset Prostate Cancer	0.939818	0.612125	PPCS (Somalogic)	-0.302	0.177862	0.739338	1.19466	No
PPCS (Somalogic)	PPCS	Q9HAB8	rs11210644	-0.0867816	0.045977	34648354	Overall Prostate Cancer	0.916877	0.0590931	PPCS (Somalogic)	-0.176897	0.00333333	0.837866	1.00334	No
NCAM1 NCAM (Somalogic)	NCAM1	P13591	rs11214489	-0.0550489	0.0811075	34648354	Early Onset Prostate Cancer	0.946439	0.497319	NCAM1 NCAM (Somalogic)	-0.21402	0.103922	0.807333	1.10951	No
NCAM1 (xMAP)	NCAM1	P13591	rs11214489	-0.0459239	0.067663	32895551	Early Onset Prostate Cancer	0.955115	0.497319	NCAM1 (xMAP)	-0.178543	0.0866956	0.836488	1.09056	No
NCAM1 (xMAP)	NCAM1	P13591	rs11214489	0.011413	0.0255435	32895551	Overall Prostate Cancer	1.01148	0.655013	NCAM1 (xMAP)	-0.0386522	0.0614783	0.962085	1.06341	No
NCAM1 NCAM (Somalogic)	NCAM1	P13591	rs11214489	0.0136808	0.0306189	34648354	Overall Prostate Cancer	1.01377	0.655013	NCAM1 NCAM (Somalogic)	-0.0463322	0.0736938	0.954725	1.07648	No
CADM1 IGSF4 IGSF4A NECL2 SYNCAM TSLC1 (Somalogic)	CADM1	Q9BY67	rs11215391	-0.0916667	0.131111	34648354	Early Onset Prostate Cancer	0.912409	0.484457	CADM1 IGSF4 IGSF4A NECL2 SYNCAM TSLC1 (Somalogic)	-0.348644	0.165311	0.705644	1.17976	No
CADM1 IGSF4 IGSF4A NECL2 SYNCAM TSLC1 (Somalogic)	CADM1	Q9BY67	rs11215391	0.02	0.0488889	34648354	Overall Prostate Cancer	1.0202	0.682473	CADM1 IGSF4 IGSF4A NECL2 SYNCAM TSLC1 (Somalogic)	-0.0758222	0.115822	0.926981	1.1228	No
Nectin-like protein 2	CADM1	Q9BY67	rs11215406	-0.114667	0.156667	34857953	Early Onset Prostate Cancer	0.891663	0.464221	Nectin-like protein 2	-0.421733	0.1924	0.655909	1.21216	No
Nectin-like protein 2	CADM1	Q9BY67	rs11215406	0.0226667	0.0626667	34857953	Overall Prostate Cancer	1.02293	0.717575	Nectin-like protein 2	-0.10016	0.145493	0.904693	1.15661	No
Cell adhesion molecule 1 (Somalogic)	CADM1	Q9BY67	rs11215416	-0.11847	0.173657	Reclaimed from cis pQTL screen	Early Onset Prostate Cancer	0.888279	0.49511	Cell adhesion molecule 1 (Somalogic)	-0.458837	0.221898	0.632018	1.24844	No
Cell adhesion molecule 1 (Somalogic)	CADM1	Q9BY67	rs11215416	0.0294334	0.0647535	Reclaimed from cis pQTL screen	Overall Prostate Cancer	1.02987	0.649436	Cell adhesion molecule 1 (Somalogic)	-0.0974834	0.15635	0.907117	1.16924	No
RRAS2 (Somalogic)	RRAS2	P62070	rs112170428	0.135294	0.192437	34648354	Early Onset Prostate Cancer	1.14487	0.48202	RRAS2 (Somalogic)	-0.241882	0.512471	0.785149	1.66941	No
RRAS2 (Somalogic)	RRAS2	P62070	rs112170428	-0.0168067	0.0731092	34648354	Overall Prostate Cancer	0.983334	0.818181	RRAS2 (Somalogic)	-0.160101	0.126487	0.852058	1.13484	No
MCAM (xMAP)	MCAM	P43121	rs11217234	0.00972222	0.158333	32895551	Early Onset Prostate Cancer	1.00977	0.951038	MCAM (xMAP)	-0.300611	0.320056	0.740366	1.3772	No
MCAM (xMAP)	MCAM	P43121	rs11217234	-0.0006944	0.0597222	32895551	Overall Prostate Cancer	0.999306	0.990722	MCAM (xMAP)	-0.11775	0.116361	0.888918	1.1234	No
NADPH--cytochrome P450 reductase (Somalogic)	POR	P16435	rs112178928	0.0520776	0.226593	Reclaimed from cis pQTL screen	Early Onset Prostate Cancer	1.05346	0.818225	NADPH--cytochrome P450 reductase (Somalogic)	-0.392044	0.496199	0.675674	1.64247	No
NADPH--cytochrome P450 reductase (Somalogic)	POR	P16435	rs112178928	-0.0376731	0.0842105	Reclaimed from cis pQTL screen	Overall Prostate Cancer	0.963028	0.654609	NADPH--cytochrome P450 reductase (Somalogic)	-0.202726	0.12738	0.816502	1.13585	No
UBS3B	UBASH3B	Q8TF42	rs11218735	0.136923	0.186154	34857953	Early Onset Prostate Cancer	1.14674	0.462012	UBS3B	-0.227938	0.501785	0.796173	1.65167	No
UBS3B	UBASH3B	Q8TF42	rs11218735	0.0215385	0.0746154	34857953	Overall Prostate Cancer	1.02177	0.772842	UBS3B	-0.124708	0.167785	0.882755	1.18268	No
ESAM (Somalogic)	ESAM	Q96AP7	rs11219769	0.0659294	0.0974054	32895551	Early Onset Prostate Cancer	1.06815	0.498497	ESAM (Somalogic)	-0.124985	0.256844	0.88251	1.29284	No
ESAM (Somalogic)	ESAM	Q96AP7	rs11219769	-0.0208422	0.0365802	32895551	Overall Prostate Cancer	0.979374	0.568835	ESAM (Somalogic)	-0.0925393	0.050855	0.911613	1.05217	No
IL18RAP (Somalogic)	IL18RAP	O95256	rs112223498	0.0816901	0.154225	34648354	Early Onset Prostate Cancer	1.08512	0.596334	IL18RAP (Somalogic)	-0.220591	0.383972	0.802044	1.4681	No
IL18RAP (Somalogic)	IL18RAP	O95256	rs112223498	-0.0091549	0.0577465	34648354	Overall Prostate Cancer	0.990887	0.874034	IL18RAP (Somalogic)	-0.122338	0.104028	0.884849	1.10963	No
KLK13 KLKL4 (Somalogic)	KLK13	Q9UKR3	rs112237160	-0.0493069	0.10396	34648354	Early Onset Prostate Cancer	0.951889	0.635296	KLK13 KLKL4 (Somalogic)	-0.253069	0.154455	0.776414	1.16702	No
KLK13 KLKL4 (Somalogic)	KLK13	Q9UKR3	rs112237160	0.0318812	0.04	34648354	Overall Prostate Cancer	1.03239	0.425434	KLK13 KLKL4 (Somalogic)	-0.0465188	0.110281	0.954547	1.11659	No
MMP1 CLG (Somalogic)	MMP1	P03956	rs112246582	0.0965583	0.157553	34648354	Early Onset Prostate Cancer	1.10137	0.539966	MMP1 CLG (Somalogic)	-0.212245	0.405361	0.808767	1.49984	No
MMP1 CLG (Somalogic)	MMP1	P03956	rs112246582	-0.0470363	0.0583174	34648354	Overall Prostate Cancer	0.954053	0.419922	MMP1 CLG (Somalogic)	-0.161338	0.0672658	0.851004	1.06958	No
KLK8 (Somalogic)	KLK8	O60259	rs1122466	0.0175983	0.0302277	34648354	Overall Prostate Cancer	1.01775	0.560438	KLK8 (Somalogic)	-0.041648	0.0768447	0.959207	1.07987	No
GSTP1 (Somalogic)	GSTP1	P09211	rs11227841	-0.288256	0.113523	34648354	Early Onset Prostate Cancer	0.74957	0.0111111	GSTP1 (Somalogic)	-0.510762	-0.0657509	0.600038	0.936364	No
GSTP1 (Somalogic)	GSTP1	P09211	rs11227841	-0.0622776	0.0409253	34648354	Overall Prostate Cancer	0.939622	0.128074	GSTP1 (Somalogic)	-0.142491	0.0179359	0.867195	1.0181	No
TMEM132A (Somalogic)	TMEM132A	Q24JP5	rs11230521	0.0359456	0.0382124	32895551	Early Onset Prostate Cancer	1.0366	0.34687	TMEM132A (Somalogic)	-0.0389508	0.110842	0.961798	1.11722	No
TMEM132A (Somalogic)	TMEM132A	Q24JP5	rs11230521	0.0144106	0.0144106	32895551	Overall Prostate Cancer	1.01451	0.317311	TMEM132A (Somalogic)	-0.0138342	0.0426554	0.986261	1.04358	No
LIRA6	LILRA6	Q6PI73	rs112312277	0.00025	0.062375	34857953	Early Onset Prostate Cancer	1.00025	0.996802	LIRA6	-0.122005	0.122505	0.885144	1.13032	No
LIRA6	LILRA6	Q6PI73	rs112312277	-0.02525	0.024625	34857953	Overall Prostate Cancer	0.975066	0.305184	LIRA6	-0.073515	0.023015	0.929122	1.02328	No
F171B	FAM171B	Q6P995	rs1123176	0.111579	0.14	34857953	Early Onset Prostate Cancer	1.11804	0.425455	F171B	-0.162821	0.385979	0.849743	1.47105	No
F171B	FAM171B	Q6P995	rs1123176	0.00684211	0.0557895	34857953	Overall Prostate Cancer	1.00687	0.902391	F171B	-0.102505	0.116189	0.902573	1.12321	No
PGP	PGP	A6NDG6	rs112351847	0.0869231	0.337692	34857953	Early Onset Prostate Cancer	1.09081	0.796868	PGP	-0.574954	0.7488	0.562731	2.11446	No
PGP	PGP	A6NDG6	rs112351847	-0.109231	0.132308	34857953	Overall Prostate Cancer	0.896524	0.409042	PGP	-0.368554	0.150092	0.691734	1.16194	No
NKG2D ligand 1 (Somalogic)	ULBP1	Q9BZM6	rs112370976	-0.10096	0.226651	Reclaimed from cis pQTL screen	Early Onset Prostate Cancer	0.903969	0.656	NKG2D ligand 1 (Somalogic)	-0.545196	0.343276	0.579728	1.40956	No
NKG2D ligand 1 (Somalogic)	ULBP1	Q9BZM6	rs112370976	-0.0936864	0.083794	Reclaimed from cis pQTL screen	Overall Prostate Cancer	0.910568	0.263543	NKG2D ligand 1 (Somalogic)	-0.257923	0.0705499	0.772655	1.0731	No
Stromal cell-derived factor 1 (Somalogic)	CXCL12	P48061	rs11238794	0.389493	0.197464	Reclaimed from cis pQTL screen	Early Onset Prostate Cancer	1.47623	0.0485552	Stromal cell-derived factor 1 (Somalogic)	0.00246377	0.776522	1.00247	2.1739	No
Stromal cell-derived factor 1 (Somalogic)	CXCL12	P48061	rs11238794	-0.0425725	0.0742754	Reclaimed from cis pQTL screen	Overall Prostate Cancer	0.958321	0.566529	Stromal cell-derived factor 1 (Somalogic)	-0.188152	0.103007	0.828489	1.1085	No
SEMA3E KIAA0331 SEMAH (Somalogic)	SEMA3E	O15041	rs1123946	0.0573142	0.0503597	34648354	Early Onset Prostate Cancer	1.05899	0.255081	SEMA3E KIAA0331 SEMAH (Somalogic)	-0.0413909	0.156019	0.959454	1.16885	No
SEMA3E KIAA0331 SEMAH (Somalogic)	SEMA3E	O15041	rs1123946	0	0.0189448	34648354	Overall Prostate Cancer	1	1	SEMA3E KIAA0331 SEMAH (Somalogic)	-0.0371319	0.0371319	0.963549	1.03783	No
FSTL3 (Somalogic)	FSTL3	O95633	rs112418024	0.168106	0.221262	34648354	Early Onset Prostate Cancer	1.18306	0.447398	FSTL3 (Somalogic)	-0.265568	0.601781	0.76677	1.82537	No
FSTL3 (Somalogic)	FSTL3	O95633	rs112418024	-0.0269103	0.0820598	34648354	Overall Prostate Cancer	0.973449	0.742961	FSTL3 (Somalogic)	-0.187748	0.133927	0.828824	1.14331	No
BPNT2 (Somalogic)	IMPAD1	Q9NX62	rs112433249	0.0343934	0.0606596	34648354	Early Onset Prostate Cancer	1.03499	0.570721	BPNT2 (Somalogic)	-0.0844994	0.153286	0.918972	1.16566	No
IMPAD1 (Somalogic)	IMPAD1	Q9NX62	rs112433249	0.0346588	0.0611276	32895551	Early Onset Prostate Cancer	1.03527	0.570721	IMPAD1 (Somalogic)	-0.0851513	0.154469	0.918373	1.16704	No
IMPAD1 (Somalogic)	IMPAD1	Q9NX62	rs112433249	-0.0278338	0.0218398	32895551	Overall Prostate Cancer	0.97255	0.202502	IMPAD1 (Somalogic)	-0.0706398	0.0149721	0.931797	1.01508	No
BPNT2 (Somalogic)	IMPAD1	Q9NX62	rs112433249	-0.0276207	0.0216726	34648354	Overall Prostate Cancer	0.972757	0.202502	BPNT2 (Somalogic)	-0.0700989	0.0148575	0.932302	1.01497	No
Protein GPR107 (Somalogic)	GPR107	Q5VW38	rs11243908	0.135043	0.179915	Reclaimed from cis pQTL screen	Early Onset Prostate Cancer	1.14459	0.452897	Protein GPR107 (Somalogic)	-0.21759	0.487675	0.804455	1.62853	No
Protein GPR107 (Somalogic)	GPR107	Q5VW38	rs11243908	0.167521	0.0662393	Reclaimed from cis pQTL screen	Overall Prostate Cancer	1.18237	0.0114378	Protein GPR107 (Somalogic)	0.0376923	0.29735	1.03841	1.34629	No
MA1C1	MAN1C1	Q9NR34	rs11247595	-0.198421	0.118421	34857953	Early Onset Prostate Cancer	0.820025	0.0938253	MA1C1	-0.430526	0.0336842	0.650167	1.03426	No
MA1C1	MAN1C1	Q9NR34	rs11247595	-0.0578947	0.0468421	34857953	Overall Prostate Cancer	0.943749	0.216475	MA1C1	-0.149705	0.0339158	0.860962	1.0345	No
IDUA	IDUA	P35475	rs11248061	0.00333333	0.0509524	34857953	Early Onset Prostate Cancer	1.00334	0.947839	IDUA	-0.0965333	0.1032	0.90798	1.10871	No
IDUA	IDUA	P35475	rs11248061	-0.0069048	0.0204762	34857953	Overall Prostate Cancer	0.993119	0.735959	IDUA	-0.0470381	0.0332286	0.954051	1.03379	No
TDGF1 CRIPTO (Somalogic)	TDGF1	P13385	rs112481213	-0.0402746	0.0180015	34648354	Early Onset Prostate Cancer	0.960526	0.0252675	TDGF1 CRIPTO (Somalogic)	-0.0755576	-0.0049916	0.927226	0.995021	No
TDGF1 CRIPTO (Somalogic)	TDGF1	P13385	rs112481213	0.00610221	0.00663616	34648354	Overall Prostate Cancer	1.00612	0.357813	TDGF1 CRIPTO (Somalogic)	-0.0069047	0.0191091	0.993119	1.01929	No
WFIKKN1 (Somalogic)	WFIKKN1	Q96NZ8	rs11248941	-0.0044335	0.131034	32895551	Early Onset Prostate Cancer	0.995576	0.973009	WFIKKN1 (Somalogic)	-0.261261	0.252394	0.77008	1.2871	No
WFIKKN1 (Somalogic)	WFIKKN1	Q96NZ8	rs11248941	0.0339901	0.0497537	32895551	Overall Prostate Cancer	1.03457	0.4945	WFIKKN1 (Somalogic)	-0.0635271	0.131507	0.938449	1.14055	No
Rap1 GTPase-GDP dissociation stimulator 1 (Somalogic)	RAP1GDS1	P52306	rs112491404	0.260376	0.184326	Reclaimed from cis pQTL screen	Early Onset Prostate Cancer	1.29742	0.157777	Rap1 GTPase-GDP dissociation stimulator 1 (Somalogic)	-0.100902	0.621655	0.904021	1.86201	No
Rap1 GTPase-GDP dissociation stimulator 1 (Somalogic)	RAP1GDS1	P52306	rs112491404	0.0296468	0.0726992	Reclaimed from cis pQTL screen	Overall Prostate Cancer	1.03009	0.683419	Rap1 GTPase-GDP dissociation stimulator 1 (Somalogic)	-0.112843	0.172137	0.89329	1.18784	No
Chitinase-3-like protein 2 (Somalogic)	CHI3L2	Q15782	rs112495041	0.141434	0.170319	Reclaimed from cis pQTL screen	Early Onset Prostate Cancer	1.15192	0.406307	Chitinase-3-like protein 2 (Somalogic)	-0.19239	0.475259	0.824985	1.60843	No
Chitinase-3-like protein 2 (Somalogic)	CHI3L2	Q15782	rs112495041	0.0468128	0.064741	Reclaimed from cis pQTL screen	Overall Prostate Cancer	1.04793	0.469633	Chitinase-3-like protein 2 (Somalogic)	-0.0800797	0.173705	0.923043	1.1897	No
CCL23 (Somalogic)	CCL23	P55773	rs112500694	0.530112	0.35539	34648354	Early Onset Prostate Cancer	1.69912	0.135796	CCL23 (Somalogic)	-0.166454	1.22668	0.846662	3.40988	No
CCL23 (Somalogic)	CCL23	P55773	rs112500694	0.0130112	0.133457	34648354	Overall Prostate Cancer	1.0131	0.922335	CCL23 (Somalogic)	-0.248565	0.274587	0.779919	1.31599	No
CCL28 (Somalogic)	CCL28	Q9NRJ3	rs112508860	0.170692	0.217356	Reclaimed from cis pQTL screen	Early Onset Prostate Cancer	1.18613	0.432271	CCL28 (Somalogic)	-0.255325	0.596709	0.774664	1.81613	No
CCL28 (Somalogic)	CCL28	Q9NRJ3	rs112508860	-0.0519853	0.0769546	Reclaimed from cis pQTL screen	Overall Prostate Cancer	0.949343	0.499338	CCL28 (Somalogic)	-0.202816	0.0988457	0.816428	1.1039	No
ITIH5 (Somalogic)		C9J2H1	rs11255233	-0.101435	0.122967	34648354	Early Onset Prostate Cancer	0.90354	0.409427	ITIH5 (Somalogic)	-0.34245	0.139579	0.710029	1.14979	No
ITIH5 (Somalogic)		C9J2H1	rs11255233	0.062201	0.045933	34648354	Overall Prostate Cancer	1.06418	0.175683	ITIH5 (Somalogic)	-0.0278278	0.15223	0.972556	1.16443	No
UCMA	UCMA	Q8WVF2	rs11258267	-0.004	0.1152	34857953	Early Onset Prostate Cancer	0.996008	0.972301	UCMA	-0.229792	0.221792	0.794699	1.24831	No
UCMA	UCMA	Q8WVF2	rs11258267	0.0064	0.0464	34857953	Overall Prostate Cancer	1.00642	0.890295	UCMA	-0.084544	0.097344	0.918931	1.10224	No
CD209 (Somalogic)	CD209	Q9NNX6	rs11260027	0.0569231	0.0873077	34648354	Early Onset Prostate Cancer	1.05857	0.514413	CD209 (Somalogic)	-0.1142	0.228046	0.89208	1.25614	No
DC-SIGN	CD209	Q9NNX6	rs11260027	0.0569231	0.0873077	34857953	Early Onset Prostate Cancer	1.05857	0.514413	CD209 (Somalogic)	-0.1142	0.228046	0.89208	1.25614	No
CD209 (Somalogic)	CD209	Q9NNX6	rs11260027	0.0569231	0.0873077	34648354	Early Onset Prostate Cancer	1.05857	0.514413	DC-SIGN	-0.1142	0.228046	0.89208	1.25614	No
DC-SIGN	CD209	Q9NNX6	rs11260027	0.0569231	0.0873077	34857953	Early Onset Prostate Cancer	1.05857	0.514413	DC-SIGN	-0.1142	0.228046	0.89208	1.25614	No
DC-SIGN	CD209	Q9NNX6	rs11260027	0.005	0.0346154	34857953	Overall Prostate Cancer	1.00501	0.88515	DC-SIGN	-0.0628462	0.0728461	0.939088	1.07557	No
CD209 (Somalogic)	CD209	Q9NNX6	rs11260027	0.0115385	0.0326923	34648354	Overall Prostate Cancer	1.01161	0.724133	CD209 (Somalogic)	-0.0525385	0.0756154	0.948818	1.07855	No
NAG	NAGLU	P54802	rs112629880	-0.0269697	0.037803	34857953	Early Onset Prostate Cancer	0.973391	0.475582	NAG	-0.101064	0.0471242	0.903876	1.04825	No
NAG	NAGLU	P54802	rs112629880	-0.0107576	0.0146212	34857953	Overall Prostate Cancer	0.9893	0.461882	NAG	-0.0394152	0.0179	0.961352	1.01806	No
HDGF	HDGF	P51858	rs11264535	0.2325	0.26625	34857953	Early Onset Prostate Cancer	1.26175	0.382533	HDGF	-0.28935	0.75435	0.74875	2.12623	No
HDGF	HDGF	P51858	rs11264535	0.43125	0.10625	34857953	Overall Prostate Cancer	1.53918	4.93e-05	HDGF	0.223	0.6395	1.24982	1.89553	No
Lactoferrin (Somalogic)	LTF	P02788	rs1126477	-0.0388651	0.0913331	Reclaimed from cis pQTL screen	Early Onset Prostate Cancer	0.96188	0.670449	Lactoferrin (Somalogic)	-0.217878	0.140148	0.804224	1.15044	No
Lactoferrin (Somalogic)	LTF	P02788	rs1126477	-0.0054411	0.0342013	Reclaimed from cis pQTL screen	Overall Prostate Cancer	0.994574	0.873597	Lactoferrin (Somalogic)	-0.0724757	0.0615935	0.930088	1.06353	No
SLAMF6 KALI UNQ6123/PRO20080 (Somalogic)	SLAMF6	Q96DU3	rs11265413	-0.0246499	0.0764706	34648354	Early Onset Prostate Cancer	0.975651	0.747192	SLAMF6 KALI UNQ6123/PRO20080 (Somalogic)	-0.174532	0.125232	0.83985	1.13341	No
SLAMF6 KALI UNQ6123/PRO20080 (Somalogic)	SLAMF6	Q96DU3	rs11265413	-0.0042017	0.0285714	34648354	Overall Prostate Cancer	0.995807	0.883086	SLAMF6 KALI UNQ6123/PRO20080 (Somalogic)	-0.0602017	0.0517983	0.941575	1.05316	No
PGM1 (Somalogic)		B7Z6C2	rs1126728	0.183688	0.0909725	32895551	Early Onset Prostate Cancer	1.20164	0.0434709	PGM1 (Somalogic)	0.00538167	0.361994	1.0054	1.43619	No
PGM1 (Somalogic)		B7Z6C2	rs1126728	0.0721506	0.0334611	32895551	Overall Prostate Cancer	1.07482	0.0310641	PGM1 (Somalogic)	0.00656675	0.137734	1.00659	1.14767	No
CCL16 (Somalogic)	CCL16	O15467	rs112689088	0.0527386	0.0250574	32895551	Early Onset Prostate Cancer	1.05415	0.0353164	CCL16 (Somalogic)	0.00362611	0.101851	1.00363	1.10722	No
CCL16 (Somalogic)	CCL16	O15467	rs112689088	0.0041325	0.00931453	32895551	Overall Prostate Cancer	1.00414	0.657287	CCL16 (Somalogic)	-0.014124	0.022389	0.985975	1.02264	No
GPC1 (Somalogic)	GPC1	P35052	rs1126920	-0.0527491	0.056701	34648354	Early Onset Prostate Cancer	0.948618	0.352214	GPC1 (Somalogic)	-0.163883	0.0583849	0.848841	1.06012	No
GPC1 (Somalogic)	GPC1	P35052	rs1126920	-0.0243986	0.0214777	34648354	Overall Prostate Cancer	0.975897	0.255957	GPC1 (Somalogic)	-0.0664948	0.0176976	0.935668	1.01786	No
CNTFR (Somalogic)	CNTFR	P26992	rs112705561	-0.115926	0.155185	34648354	Early Onset Prostate Cancer	0.890541	0.455053	CNTFR (Somalogic)	-0.420089	0.188237	0.656988	1.20712	No
CNTFR (Somalogic)	CNTFR	P26992	rs112705561	-0.14963	0.0585185	34648354	Overall Prostate Cancer	0.861027	0.0105591	CNTFR (Somalogic)	-0.264326	-0.0349333	0.767723	0.96567	No
Serine protease inhibitor Kazal-type 5 (Somalogic)	SPINK5	Q9NQ38	rs112721496	-0.109812	0.153653	Reclaimed from cis pQTL screen	Early Onset Prostate Cancer	0.896002	0.474811	Serine protease inhibitor Kazal-type 5 (Somalogic)	-0.410973	0.191349	0.663005	1.21088	No
Serine protease inhibitor Kazal-type 5 (Somalogic)	SPINK5	Q9NQ38	rs112721496	-0.0363257	0.056785	Reclaimed from cis pQTL screen	Overall Prostate Cancer	0.964326	0.522364	Serine protease inhibitor Kazal-type 5 (Somalogic)	-0.147624	0.0749729	0.862755	1.07785	No
Inosine triphosphatase	ITPA	Q9BY32	rs1127354	-0.0009023	0.0281203	34857953	Early Onset Prostate Cancer	0.999098	0.974404	Inosine triphosphatase	-0.056018	0.0542135	0.945522	1.05571	No
Inosine triphosphatase	ITPA	Q9BY32	rs1127354	-0.0102256	0.0117293	34857953	Overall Prostate Cancer	0.989827	0.38332	Inosine triphosphatase	-0.033215	0.0127639	0.967331	1.01285	No
ASPH (Somalogic)	ASPH	Q12797	rs112760834	0.00916321	0.100277	32895551	Early Onset Prostate Cancer	1.00921	0.927191	ASPH (Somalogic)	-0.187379	0.205705	0.829129	1.22839	No
ASPH (Somalogic)	ASPH	Q12797	rs112760834	-0.0129668	0.038036	32895551	Overall Prostate Cancer	0.987117	0.733172	ASPH (Somalogic)	-0.0875173	0.0615837	0.916203	1.06352	No
CLPS (Somalogic)	CLPS	P04118	rs112767472	-0.166177	0.209559	34648354	Early Onset Prostate Cancer	0.846897	0.427788	CLPS (Somalogic)	-0.576912	0.244559	0.56163	1.27706	No
CLPS (Somalogic)	CLPS	P04118	rs112767472	0.0372549	0.0791667	34648354	Overall Prostate Cancer	1.03796	0.637935	CLPS (Somalogic)	-0.117912	0.192422	0.888774	1.21218	No
GLIPR2 (Somalogic)	GLIPR2	Q9H4G4	rs112776904	0.00635359	0.158564	34648354	Early Onset Prostate Cancer	1.00637	0.968038	GLIPR2 (Somalogic)	-0.304431	0.317138	0.737543	1.37319	No
GAPR1	GLIPR2	Q9H4G4	rs112776904	0.00821429	0.205	34857953	Early Onset Prostate Cancer	1.00825	0.968038	GAPR1	-0.393586	0.410014	0.674633	1.50684	No
GAPR1	GLIPR2	Q9H4G4	rs112776904	0.0175	0.0821429	34857953	Overall Prostate Cancer	1.01765	0.831293	GAPR1	-0.1435	0.1785	0.866321	1.19542	No
GLIPR2 (Somalogic)	GLIPR2	Q9H4G4	rs112776904	0.0232044	0.059116	34648354	Overall Prostate Cancer	1.02348	0.694672	GLIPR2 (Somalogic)	-0.092663	0.139072	0.911501	1.14921	No
VEGFC (Somalogic)	VEGFC	P49767	rs112793547	0.00494506	0.180586	34648354	Early Onset Prostate Cancer	1.00496	0.978154	VEGFC (Somalogic)	-0.349004	0.358894	0.705391	1.43174	No
VEGFC (Somalogic)	VEGFC	P49767	rs112793547	0.0124542	0.0591575	34648354	Overall Prostate Cancer	1.01253	0.833257	VEGFC (Somalogic)	-0.103495	0.128403	0.901681	1.13701	No
HAAH	ASPH	Q12797	rs112800350	0.0145833	0.243333	34857953	Early Onset Prostate Cancer	1.01469	0.95221	HAAH	-0.46235	0.491517	0.629802	1.63479	No
HAAH	ASPH	Q12797	rs112800350	-0.152083	0.0975	34857953	Overall Prostate Cancer	0.858917	0.1188	HAAH	-0.343183	0.0390167	0.709508	1.03979	No
Tumor necrosis factor receptor superfamily member 21 (Somalogic)	TNFRSF21	O75509	rs112809308	-0.0750417	0.22846	Reclaimed from cis pQTL screen	Early Onset Prostate Cancer	0.927705	0.742558	Tumor necrosis factor receptor superfamily member 21 (Somalogic)	-0.522824	0.37274	0.592844	1.45171	No
Tumor necrosis factor receptor superfamily member 21 (Somalogic)	TNFRSF21	O75509	rs112809308	-0.0831017	0.0856031	Reclaimed from cis pQTL screen	Overall Prostate Cancer	0.920258	0.331658	Tumor necrosis factor receptor superfamily member 21 (Somalogic)	-0.250884	0.0846804	0.778113	1.08837	No
SEMA4C (Somalogic)	SEMA4C	Q9C0C4	rs112826173	0.0141655	0.101543	32895551	Early Onset Prostate Cancer	1.01427	0.889053	SEMA4C (Somalogic)	-0.184858	0.213189	0.831222	1.23762	No
SEMA4C (Somalogic)	SEMA4C	Q9C0C4	rs112826173	-0.0141655	0.0375877	32895551	Overall Prostate Cancer	0.985934	0.706273	SEMA4C (Somalogic)	-0.0878373	0.0595063	0.91591	1.06131	No
CRISP2 (Somalogic)	CRISP2	P16562	rs112840264	-0.0089124	0.0552115	34648354	Early Onset Prostate Cancer	0.991127	0.87176	CRISP2 (Somalogic)	-0.117127	0.0993021	0.889472	1.1044	No
CRISP2 (Somalogic)	CRISP2	P16562	rs112840264	0.014577	0.0209215	34648354	Overall Prostate Cancer	1.01468	0.485959	CRISP2 (Somalogic)	-0.026429	0.0555831	0.973917	1.05716	No
Midkine	MDK	P21741	rs112845927	0.700833	0.331667	34857953	Early Onset Prostate Cancer	2.01543	0.0345952	Midkine	0.0507667	1.3509	1.05208	3.8609	No
Midkine	MDK	P21741	rs112845927	0.338333	0.135	34857953	Overall Prostate Cancer	1.40261	0.0122046	Midkine	0.0737333	0.602933	1.07652	1.82747	No
NKG2D ligand 3 (Somalogic)	ULBP3	Q9BZM4	rs112867461	0.0659691	0.144677	Reclaimed from cis pQTL screen	Early Onset Prostate Cancer	1.06819	0.648408	NKG2D ligand 3 (Somalogic)	-0.217598	0.349536	0.804449	1.41841	No
NKG2D ligand 3 (Somalogic)	ULBP3	Q9BZM4	rs112867461	-0.0104641	0.0536852	Reclaimed from cis pQTL screen	Overall Prostate Cancer	0.989591	0.845459	NKG2D ligand 3 (Somalogic)	-0.115687	0.0947589	0.890754	1.09939	No
MGT4B	MGAT4B	Q9UQ53	rs112938505	0.145772	0.0691057	34857953	Early Onset Prostate Cancer	1.15693	0.0349091	MGT4B	0.0103252	0.28122	1.01038	1.32474	No
MGT4B	MGAT4B	Q9UQ53	rs112938505	0.0143089	0.0286992	34857953	Overall Prostate Cancer	1.01441	0.618073	MGT4B	-0.0419415	0.0705594	0.958926	1.07311	No
F7 (Somalogic)	F7	P08709	rs112944884	0.318229	0.251042	34648354	Early Onset Prostate Cancer	1.37469	0.204928	F7 (Somalogic)	-0.173813	0.810271	0.840454	2.24852	No
F7 (Somalogic)	F7	P08709	rs112944884	0.170833	0.0958333	34648354	Overall Prostate Cancer	1.18629	0.07465	F7 (Somalogic)	-0.017	0.358667	0.983144	1.43142	No
HEXIM2 L3 (Somalogic)	HEXIM2	Q96MH2	rs112981250	-0.140625	0.166406	34648354	Early Onset Prostate Cancer	0.868815	0.398072	HEXIM2 L3 (Somalogic)	-0.466781	0.185531	0.627017	1.20386	No
HEXIM2 L3 (Somalogic)	HEXIM2	Q96MH2	rs112981250	-0.0757813	0.0625	34648354	Overall Prostate Cancer	0.927019	0.225321	HEXIM2 L3 (Somalogic)	-0.198281	0.0467188	0.820139	1.04783	No
ILT-2	LILRB1	Q8NHL6	rs112988186	0.02	0.0638462	34857953	Early Onset Prostate Cancer	1.0202	0.754088	ILT-2	-0.105138	0.145138	0.9002	1.1562	No
ILT-2	LILRB1	Q8NHL6	rs112988186	-0.0226154	0.0253846	34857953	Overall Prostate Cancer	0.977638	0.372978	ILT-2	-0.0723692	0.0271385	0.930187	1.02751	No
PNP NP (Somalogic)	PNP	P00491	rs1130650	-0.166667	0.169872	34648354	Early Onset Prostate Cancer	0.846482	0.326528	PNP NP (Somalogic)	-0.499615	0.166282	0.606764	1.18091	No
PNP NP (Somalogic)	PNP	P00491	rs1130650	0.048718	0.0641026	34648354	Overall Prostate Cancer	1.04992	0.447255	PNP NP (Somalogic)	-0.0769231	0.174359	0.925961	1.19048	No
SFTPB SFTP3 (Somalogic)	SFTPB	P07988	rs1130866	0.0655894	0.0408745	34648354	Early Onset Prostate Cancer	1.06779	0.108571	SFTPB SFTP3 (Somalogic)	-0.0145247	0.145703	0.98558	1.15685	No
SP_B	SFTPB	P07988	rs1130866	0.068	0.0215	34857953	Overall Prostate Cancer	1.07037	0.00156265	SP-B	0.02586	0.11014	1.0262	1.11643	No
CD177 NB1 PRV1 UNQ595/PRO1181 (Somalogic)	CD177	Q8N6Q3	rs113094109	-0.0133515	0.101635	34648354	Early Onset Prostate Cancer	0.986737	0.895485	CD177 NB1 PRV1 UNQ595/PRO1181 (Somalogic)	-0.212556	0.185853	0.808515	1.20425	No
CD177 NB1 PRV1 UNQ595/PRO1181 (Somalogic)	CD177	Q8N6Q3	rs113094109	0.022752	0.0380109	34648354	Overall Prostate Cancer	1.02301	0.549462	CD177 NB1 PRV1 UNQ595/PRO1181 (Somalogic)	-0.0517493	0.0972534	0.949567	1.10214	No
MAPK9 (Somalogic)	MAPK9	P45984	rs113096165	-0.0460993	0.0932624	34648354	Early Onset Prostate Cancer	0.954947	0.621097	MAPK9 (Somalogic)	-0.228894	0.136695	0.795413	1.14648	No
MAPK9 (Somalogic)	MAPK9	P45984	rs113096165	-0.0156028	0.0347518	34648354	Overall Prostate Cancer	0.984518	0.653446	MAPK9 (Somalogic)	-0.0837163	0.0525106	0.919692	1.05391	No
Paired immunoglobulin-like type 2 receptor alpha (Somalogic)	PILRA	Q9UKJ1	rs113111921	0.321683	0.196764	Reclaimed from cis pQTL screen	Early Onset Prostate Cancer	1.37945	0.102077	Paired immunoglobulin-like type 2 receptor alpha (Somalogic)	-0.0639741	0.70734	0.938029	2.02859	No
Paired immunoglobulin-like type 2 receptor alpha (Somalogic)	PILRA	Q9UKJ1	rs113111921	0.104854	0.0737864	Reclaimed from cis pQTL screen	Overall Prostate Cancer	1.11055	0.155301	Paired immunoglobulin-like type 2 receptor alpha (Somalogic)	-0.039767	0.249476	0.961013	1.28335	No
NQO1 DIA4 NMOR1 (Somalogic)	NQO1	P15559	rs1131341	0.00710306	0.0802228	34648354	Early Onset Prostate Cancer	1.00713	0.929446	NQO1 DIA4 NMOR1 (Somalogic)	-0.150134	0.16434	0.860593	1.17861	No
NQO1 DIA4 NMOR1 (Somalogic)	NQO1	P15559	rs1131341	-0.0107242	0.0314763	34648354	Overall Prostate Cancer	0.989333	0.733323	NQO1 DIA4 NMOR1 (Somalogic)	-0.0724178	0.0509694	0.930142	1.05229	No
SDSL	SDSL	Q96GA7	rs113152874	-0.154615	0.103205	34857953	Early Onset Prostate Cancer	0.856745	0.134098	SDSL	-0.356897	0.0476667	0.699844	1.04882	No
SDSL	SDSL	Q96GA7	rs113152874	0.0478205	0.0388462	34857953	Overall Prostate Cancer	1.04898	0.218314	SDSL	-0.0283179	0.123959	0.972079	1.13197	No
B4GALT6 (Somalogic)	B4GALT6	Q9UBX8	rs113222817	-0.0585302	0.0454068	32895551	Early Onset Prostate Cancer	0.94315	0.197392	B4GALT6 (Somalogic)	-0.147528	0.0304672	0.862839	1.03094	No
B4GALT6 (Somalogic)	B4GALT6	Q9UBX8	rs113222817	0.0188976	0.0178478	32895551	Overall Prostate Cancer	1.01908	0.28968	B4GALT6 (Somalogic)	-0.016084	0.0538793	0.984045	1.05536	No
PSG7 (Somalogic)		Q13046	rs113247044	0.173094	0.141704	34648354	Early Onset Prostate Cancer	1.18898	0.22189	PSG7 (Somalogic)	-0.104646	0.450834	0.900644	1.56962	No
PSG7 (Somalogic)		Q13046	rs113247044	0.0623318	0.0524664	34648354	Overall Prostate Cancer	1.06432	0.23482	PSG7 (Somalogic)	-0.0405022	0.165166	0.960307	1.17959	No
CFHR4 (Somalogic)	CFHR4	Q92496	rs113250940	-0.0225581	0.163488	34648354	Early Onset Prostate Cancer	0.977694	0.890256	CFHR4 (Somalogic)	-0.342995	0.297879	0.709642	1.347	No
CFHR4 (Somalogic)	CFHR4	Q92496	rs113250940	-0.0418605	0.0588372	34648354	Overall Prostate Cancer	0.959004	0.476798	CFHR4 (Somalogic)	-0.157181	0.0734605	0.854549	1.07623	No
B3GALT6 (Somalogic)	B3GALT6	Q96L58	rs113272753	-0.0670051	0.14467	34648354	Early Onset Prostate Cancer	0.93519	0.643251	B3GALT6 (Somalogic)	-0.350558	0.216548	0.704295	1.24178	No
B3GALT6 (Somalogic)	B3GALT6	Q96L58	rs113272753	-0.0218274	0.0568528	34648354	Overall Prostate Cancer	0.978409	0.701031	B3GALT6 (Somalogic)	-0.133259	0.0896041	0.875238	1.09374	No
LAG-1	CCL4L1	Q8NHW4	rs113308217	0.098125	0.4925	34857953	Early Onset Prostate Cancer	1.1031	0.842076	LAG-1	-0.867175	1.06343	0.420137	2.89627	No
LAG-1	CCL4L1	Q8NHW4	rs113308217	-0.118125	0.2025	34857953	Overall Prostate Cancer	0.888585	0.559669	LAG-1	-0.515025	0.278775	0.597486	1.32151	No
FCRL4 FCRH4 IFGP2 IRTA1 (Somalogic)	FCRL4	Q96PJ5	rs113311460	-0.555466	0.309717	34648354	Early Onset Prostate Cancer	0.573805	0.0728987	FCRL4 FCRH4 IFGP2 IRTA1 (Somalogic)	-1.16251	0.0515789	0.3127	1.05293	No
FCRL4	FCRL4	Q96PJ5	rs113311460	-0.527692	0.294231	34857953	Early Onset Prostate Cancer	0.589965	0.0728987	FCRL4	-1.10438	0.049	0.331415	1.05022	No
FCRL4 FCRH4 IFGP2 IRTA1 (Somalogic)	FCRL4	Q96PJ5	rs113311460	-0.169231	0.117004	34648354	Overall Prostate Cancer	0.844314	0.148074	FCRL4 FCRH4 IFGP2 IRTA1 (Somalogic)	-0.398559	0.0600972	0.671287	1.06194	No
FCRL4	FCRL4	Q96PJ5	rs113311460	-0.169231	0.122308	34857953	Overall Prostate Cancer	0.844314	0.166466	FCRL4	-0.408954	0.0704923	0.664345	1.07304	No
TPSAB1 TPS1 TPS2 TPSB1 (Somalogic)	TPSAB1	Q15661	rs113317584	-0.0328025	0.0742038	34648354	Early Onset Prostate Cancer	0.96773	0.658446	TPSAB1 TPS1 TPS2 TPSB1 (Somalogic)	-0.178242	0.112637	0.83674	1.11923	No
TPSAB1 TPS1 TPS2 TPSB1 (Somalogic)	TPSAB1	Q15661	rs113317584	-0.0332272	0.0291932	34648354	Overall Prostate Cancer	0.967319	0.255045	TPSAB1 TPS1 TPS2 TPSB1 (Somalogic)	-0.0904459	0.0239915	0.913524	1.02428	No
Secretagogin (Somalogic)	SCGN	O76038	rs113342772	-0.0326356	0.233626	Reclaimed from cis pQTL screen	Early Onset Prostate Cancer	0.967891	0.888904	Secretagogin (Somalogic)	-0.490542	0.425271	0.612294	1.53001	No
Secretagogin (Somalogic)	SCGN	O76038	rs113342772	0.0515417	0.0839523	Reclaimed from cis pQTL screen	Overall Prostate Cancer	1.05289	0.539254	Secretagogin (Somalogic)	-0.113005	0.216088	0.893146	1.24121	No
CCL7 (Somalogic)	CCL7	P80098	rs1133763	-0.003724	0.0306681	34648354	Early Onset Prostate Cancer	0.996283	0.903352	CCL7 (Somalogic)	-0.0638335	0.0563855	0.938161	1.05801	No
CCL8 (Somalogic)	CCL8	P80075	rs1133763	-0.0027441	0.0225989	34648354	Early Onset Prostate Cancer	0.99726	0.903352	CCL8 (Somalogic)	-0.0470379	0.0415496	0.954051	1.04242	No
CCL8 (Somalogic)	CCL8	P80075	rs1133763	0.00718321	0.00847458	34648354	Overall Prostate Cancer	1.00721	0.39665	CCL8 (Somalogic)	-0.009427	0.0237934	0.990617	1.02408	No
CCL7 (Somalogic)	CCL7	P80098	rs1133763	0.00974808	0.0115006	34648354	Overall Prostate Cancer	1.0098	0.39665	CCL7 (Somalogic)	-0.012793	0.0322892	0.987288	1.03282	No
EGFLA	EGFLAM	Q63HQ2	rs113400125	-0.0601449	0.106377	34857953	Early Onset Prostate Cancer	0.941628	0.571805	EGFLA	-0.268643	0.148354	0.764416	1.15992	No
EGFLA	EGFLAM	Q63HQ2	rs113400125	-0.003913	0.0417391	34857953	Overall Prostate Cancer	0.996095	0.925308	EGFLA	-0.0857217	0.0778956	0.91785	1.08101	No
HJV HFE2 RGMC (Somalogic)	HFE2	Q6ZVN8	rs113404160	0.0738843	0.156198	34648354	Early Onset Prostate Cancer	1.07668	0.636202	HJV HFE2 RGMC (Somalogic)	-0.232265	0.380033	0.792736	1.46233	No
HJV HFE2 RGMC (Somalogic)	HFE2	Q6ZVN8	rs113404160	0.0378512	0.0563636	34648354	Overall Prostate Cancer	1.03858	0.501868	HJV HFE2 RGMC (Somalogic)	-0.0726215	0.148324	0.929953	1.15989	No
AIF1L	AIF1L	Q9BQI0	rs113409341	0.0037037	0.04	34857953	Early Onset Prostate Cancer	1.00371	0.926227	AIF1L	-0.0746963	0.0821037	0.928025	1.08557	No
AIF1L	AIF1L	Q9BQI0	rs113409341	-0.0222222	0.0162963	34857953	Overall Prostate Cancer	0.978023	0.172682	AIF1L	-0.054163	0.00971852	0.947278	1.00977	No
TP53I3 (Somalogic)	TP53I3	Q53FA7	rs1134516	0.0272878	0.0457571	34648354	Early Onset Prostate Cancer	1.02766	0.550932	TP53I3 (Somalogic)	-0.062396	0.116972	0.939511	1.12409	No
QORX	TP53I3	Q53FA7	rs1134516	0.0309434	0.0518868	34857953	Early Onset Prostate Cancer	1.03143	0.550932	QORX	-0.0707547	0.132642	0.93169	1.14184	No
QORX	TP53I3	Q53FA7	rs1134516	-0.0041509	0.0207547	34857953	Overall Prostate Cancer	0.995858	0.841481	QORX	-0.0448302	0.0365283	0.95616	1.0372	No
TP53I3 (Somalogic)	TP53I3	Q53FA7	rs1134516	-0.0026622	0.0171381	34648354	Overall Prostate Cancer	0.997341	0.876553	TP53I3 (Somalogic)	-0.0362529	0.0309284	0.964396	1.03141	No
BAFF	TNFSF13B	Q9Y275	rs113469631	-0.121053	0.356842	34857953	Early Onset Prostate Cancer	0.885987	0.734434	BAFF	-0.820463	0.578358	0.440228	1.78311	No
BAFF	TNFSF13B	Q9Y275	rs113469631	0.131579	0.144737	34857953	Overall Prostate Cancer	1.14063	0.363302	BAFF	-0.152105	0.415263	0.858898	1.51477	No
BCAM	BCAM	P50895	rs1135062	0.05125	0.31875	34857953	Early Onset Prostate Cancer	1.05259	0.872263	BCAM	-0.5735	0.676	0.56355	1.966	No
BCAM	BCAM	P50895	rs1135062	-0.105	0.12625	34857953	Overall Prostate Cancer	0.900325	0.405588	BCAM	-0.35245	0.14245	0.702964	1.1531	No
CEL	CEL	P19835	rs113529953	0.0792754	0.0891304	34857953	Early Onset Prostate Cancer	1.0825	0.373772	CEL	-0.0954203	0.253971	0.908991	1.28913	No
CEL	CEL	P19835	rs113529953	0.0573913	0.0372464	34857953	Overall Prostate Cancer	1.05907	0.123352	CEL	-0.0156116	0.130394	0.98451	1.13928	No
KLRB1	KLRB1	Q12918	rs1135816	-0.0313043	0.09	34857953	Early Onset Prostate Cancer	0.969181	0.727971	KLRB1	-0.207704	0.145096	0.812447	1.15615	No
KLRB1	KLRB1	Q12918	rs1135816	-0.0330435	0.036087	34857953	Overall Prostate Cancer	0.967496	0.359844	KLRB1	-0.103774	0.037687	0.901429	1.03841	No
Kin of IRRE-like protein 2 (Somalogic)	KIRREL2	Q6UWL6	rs113586923	-0.0982926	0.231657	Reclaimed from cis pQTL screen	Early Onset Prostate Cancer	0.906384	0.671345	Kin of IRRE-like protein 2 (Somalogic)	-0.55234	0.355754	0.575602	1.42726	No
Kin of IRRE-like protein 2 (Somalogic)	KIRREL2	Q6UWL6	rs113586923	-0.131057	0.0830641	Reclaimed from cis pQTL screen	Overall Prostate Cancer	0.877168	0.114617	Kin of IRRE-like protein 2 (Somalogic)	-0.293863	0.031749	0.745379	1.03226	No
CBR3 (Somalogic)	CBR3	O75828	rs113596566	0.338671	0.321148	34648354	Early Onset Prostate Cancer	1.40308	0.291625	CBR3 (Somalogic)	-0.29078	0.968121	0.747681	2.63299	No
Carbonyl reductase 3	CBR3	O75828	rs113596566	0.467083	0.442917	34857953	Early Onset Prostate Cancer	1.59533	0.291625	Carbonyl reductase 3	-0.401033	1.3352	0.669628	3.80076	No
CBR3 (Somalogic)	CBR3	O75828	rs113596566	0.216616	0.116314	34648354	Overall Prostate Cancer	1.24187	0.0625555	CBR3 (Somalogic)	-0.0113595	0.444592	0.988705	1.55985	No
Carbonyl reductase 3	CBR3	O75828	rs113596566	0.230417	0.169583	34857953	Overall Prostate Cancer	1.25912	0.174235	Carbonyl reductase 3	-0.101967	0.5628	0.90306	1.75558	No
HYAL1	HYAL1	Q12794	rs113603579	0.0553333	0.263	34857953	Early Onset Prostate Cancer	1.05689	0.833361	HYAL1	-0.460147	0.570813	0.631191	1.76971	No
HYAL1	HYAL1	Q12794	rs113603579	0.155333	0.109	34857953	Overall Prostate Cancer	1.16805	0.154135	HYAL1	-0.0583067	0.368973	0.943361	1.44625	No
PLCG1 (Somalogic)	PLCG1	P19174	rs113622480	-0.159219	0.178959	34648354	Early Onset Prostate Cancer	0.852809	0.373629	PLCG1 (Somalogic)	-0.509978	0.19154	0.600509	1.21111	No
PLCG1 (Somalogic)	PLCG1	P19174	rs113622480	-0.178091	0.0668113	34648354	Overall Prostate Cancer	0.836866	0.00768546	PLCG1 (Somalogic)	-0.309041	-0.047141	0.734151	0.953953	No
Calcyclin-binding protein (Somalogic)	CACYBP	Q9HB71	rs113664961	-0.230961	0.150282	Reclaimed from cis pQTL screen	Early Onset Prostate Cancer	0.793771	0.124332	Calcyclin-binding protein (Somalogic)	-0.525514	0.0635932	0.591251	1.06566	No
Calcyclin-binding protein (Somalogic)	CACYBP	Q9HB71	rs113664961	-0.0519774	0.060791	Reclaimed from cis pQTL screen	Overall Prostate Cancer	0.94935	0.392541	Calcyclin-binding protein (Somalogic)	-0.171128	0.0671729	0.842714	1.06948	No
DCXR	DCXR	Q7Z4W1	rs113680823	0.0225	0.27	34857953	Early Onset Prostate Cancer	1.02276	0.933586	DCXR	-0.5067	0.5517	0.60248	1.7362	No
DCXR	DCXR	Q7Z4W1	rs113680823	-0.191667	0.1075	34857953	Overall Prostate Cancer	0.825582	0.0745951	DCXR	-0.402367	0.0190333	0.668736	1.01922	No
Chitotriosidase_1	CHIT1	Q13231	rs113689597	0.103711	0.0524742	34857953	Early Onset Prostate Cancer	1.10928	0.0481067	Chitotriosidase-1	0.00086186	0.206561	1.00086	1.22944	No
Chitotriosidase-1	CHIT1	Q13231	rs113689597	0.0215464	0.0206186	34857953	Overall Prostate Cancer	1.02178	0.296023	Chitotriosidase-1	-0.018866	0.0619588	0.981311	1.06392	No
MGAT4B UNQ906/PRO1927 (Somalogic)	MGAT4B	Q9UQ53	rs113756550	0.150198	0.0680127	34648354	Early Onset Prostate Cancer	1.16206	0.0272177	MGAT4B UNQ906/PRO1927 (Somalogic)	0.0168931	0.283503	1.01704	1.32777	No
MGAT4B UNQ906/PRO1927 (Somalogic)	MGAT4B	Q9UQ53	rs113756550	0.00387965	0.0258116	34648354	Overall Prostate Cancer	1.00389	0.880523	MGAT4B UNQ906/PRO1927 (Somalogic)	-0.046711	0.0544703	0.954363	1.05598	No
ENTP5	ENTPD5	O75356	rs113768127	0.026044	0.0459341	34857953	Early Onset Prostate Cancer	1.02639	0.570724	ENTP5	-0.0639868	0.116075	0.938017	1.12308	No
Adenylosuccinate synthetase isozyme 1 (Somalogic)	ADSSL1	Q8N142	rs113809287	-0.412735	0.210822	Reclaimed from cis pQTL screen	Early Onset Prostate Cancer	0.661838	0.0502598	Adenylosuccinate synthetase isozyme 1 (Somalogic)	-0.825945	0.00047509	0.437821	1.00048	No
Adenylosuccinate synthetase isozyme 1 (Somalogic)	ADSSL1	Q8N142	rs113809287	-0.0725833	0.0795117	Reclaimed from cis pQTL screen	Overall Prostate Cancer	0.929988	0.361315	Adenylosuccinate synthetase isozyme 1 (Somalogic)	-0.228426	0.0832597	0.795785	1.08682	No
SVEP1 C9orf13 CCP22 SELOB (Somalogic)	SVEP1	Q4LDE5	rs113817740	-0.0830532	0.0827731	34648354	Early Onset Prostate Cancer	0.920302	0.315676	SVEP1 C9orf13 CCP22 SELOB (Somalogic)	-0.245288	0.0791821	0.782479	1.0824	No
SVEP1 C9orf13 CCP22 SELOB (Somalogic)	SVEP1	Q4LDE5	rs113817740	-0.0662465	0.0313725	34648354	Overall Prostate Cancer	0.9359	0.0347202	SVEP1 C9orf13 CCP22 SELOB (Somalogic)	-0.127737	-0.0047563	0.880085	0.995255	No
[truncated: 8,902 more rows]

## Sheet: S4
Protein	Outcome	UniProt ID	SNP	pQTL Beta	Standard Error	Odds Ratio	Lower 95% Confidence Interval (Odds Ratio)	Upper 95% Confidence Interval (Odds Ratio)	P-value	Study Source PMID	Single Colocalisation PP4	Conditional Iterative Colocalisation PP4	Maximum Colocalisation PP4
[truncated: 19 more rows]
